# Supplementary material for: Bis[2-(methyl­amino)­troponato]copper(II)
Source: Acta Crystallogr Sect E Struct Rep Online. 2010 Nov 6;66(Pt 12):m1508. doi: 10.1107/S1600536810043503 (PMC3011584; doi:10.1107/S1600536810043503)
Supplement: Supplementary file 1 [file e-66-m1508-sup1.cif]

##############################################################################
###                                                                        ###
###        Electronic paper (Acta Crystallographica Section E)             ###
###                                                                        ###
##############################################################################
#                                                                            #
# This CIF contains the data in a paper accepted for publication in Acta     #
# Crystallographica Section E. It conforms to the requirements of Notes      #
# for Authors for Section E, and has been peer reviewed under the auspices   #
# of the IUCr Commission on Journals.                                        #
#                                                                            #
# Full details of the Crystallographic Information File format               #
# are given in the paper "The Crystallographic Information File (CIF):       #
# a New Standard Archive File for Crystallography" by S. R. Hall, F. H.      #
# Allen and I. D. Brown [Acta Cryst. (1991), A47, 655-685].                  #
#                                                                            #
# The current version of the core CIF dictionary is obtainable from          #
# ftp://ftp.iucr.org/pub/cif_core.dic. The current version number is 2.4.    #
#                                                                            #
# Software is freely available for graphical display of the structure(s) in  #
# this CIF.  For information consult the CIF home page http://www.iucr.org/  #
# cif/home.html                                                              #
#                                                                            #
# This file may be used for bona fide research purposes within the           #
# scientific community so long as proper attribution is given to the journal # 
# article from which it was obtained.                                        #
#                                                                            #
##############################################################################
                                             
data_global
_audit_creation_method     'WinGX routine CIF_UPDATE'
_audit_conform_dict_name     cif_core.dic
_audit_conform_dict_version     2.4
_journal_data_validation_number     ?
_journal_date_recd_electronic     2010-09-23
_journal_date_accepted     2010-10-25
_journal_name_full     'Acta Crystallographica, Section E'
_journal_year     2010
_journal_volume     66
_journal_issue     12
_journal_page_first     m1508
_journal_page_last     m1508
_journal_paper_category     QM
_journal_coeditor_code     PK2271
_publ_contact_author_name     'Steyl, Gideon'
_publ_contact_author_address
;
Department of Chemistry
University of the Free State
PO Box 339
Bloemfontein
9300
South Africa
;
_publ_contact_author_email     geds12@yahoo.com
_publ_contact_author_fax     '+27-51-4446384'
_publ_contact_author_phone     '+27-51-401-2574'
_publ_section_title
;
Bis[2-(methylamino)troponato]copper(II)
;
loop_
    _publ_author_name
    _publ_author_address
    'Steyl, Gideon'
;
Department of Chemistry
University of the Free State
PO Box 339
Bloemfontein 9300
South Africa
;
    'Muller, Theunis J.'
;
Department of Chemistry
University of the Free State
PO Box 339
Bloemfontein 9300
South Africa
;
    'Roodt, Andreas'
;
Department of Chemistry
University of the Free State
PO Box 339
Bloemfontein 9300
South Africa
;
data_I
_audit_creation_method     'WinGX routine CIF_UPDATE'
_chemical_name_systematic
;
Bis[2-(methylamino)troponato]copper(II)
;
_chemical_formula_moiety     'C16 H16 Cu N2 O2'
_chemical_formula_sum     'C16 H16 Cu N2 O2'
_chemical_formula_iupac     '[Cu (C8 H8 N O)2]'
_chemical_formula_weight     331.85
_symmetry_cell_setting     monoclinic
_symmetry_space_group_name_H-M     'P 21/n'
_symmetry_space_group_name_Hall     '-P 2yn'
loop_
    _symmetry_equiv_pos_as_xyz
    'x, y, z'
    '-x+1/2, y+1/2, -z+1/2'
    '-x, -y, -z'
    'x-1/2, -y-1/2, z-1/2'
_cell_length_a     6.7541(9)
_cell_length_b     9.1599(12)
_cell_length_c     22.084(3)
_cell_angle_alpha     90
_cell_angle_beta     92.108(5)
_cell_angle_gamma     90
_cell_volume     1365.3(3)
_cell_formula_units_Z     4
_cell_measurement_reflns_used     6754
_cell_measurement_theta_min     2.41
_cell_measurement_theta_max     28.21
_cell_measurement_temperature     100(2)
_exptl_crystal_description     cuboid
_exptl_crystal_colour     black
_exptl_crystal_size_max     0.341
_exptl_crystal_size_mid     0.321
_exptl_crystal_size_min     0.168
_exptl_crystal_density_diffrn     1.614
_exptl_crystal_density_method     'not measured'
_exptl_crystal_F_000     684
_exptl_absorpt_coefficient_mu     1.605
_exptl_absorpt_correction_type     multi-scan
_exptl_absorpt_process_details     '(SADABS; Bruker, 2004)'
_exptl_absorpt_correction_T_min     0.583
_exptl_absorpt_correction_T_max     0.760
_exptl_special_details
;
First 80 frames repeated after collection for monitoring possible decay.
;
_diffrn_ambient_temperature     100(2)
_diffrn_radiation_type     MoK\a
_diffrn_radiation_wavelength     0.71073
_diffrn_radiation_monochromator     graphite
_diffrn_measurement_device_type     'Bruker APEXII CCD area-detector'
_diffrn_measurement_method     '\f and \w'
_diffrn_detector_area_resol_mean     8.5
_diffrn_reflns_number     21665
_diffrn_reflns_av_R_equivalents     0.032
_diffrn_reflns_theta_min     2.41
_diffrn_reflns_theta_max     27.00
_diffrn_reflns_theta_full     27.00
_diffrn_measured_fraction_theta_max     0.999
_diffrn_measured_fraction_theta_full     0.999
_diffrn_reflns_limit_h_min     -8
_diffrn_reflns_limit_h_max     8
_diffrn_reflns_limit_k_min     -10
_diffrn_reflns_limit_k_max     11
_diffrn_reflns_limit_l_min     -28
_diffrn_reflns_limit_l_max     28
_diffrn_standards_number     0
_diffrn_standards_interval_count     .
_diffrn_standards_interval_time     .
_diffrn_standards_decay_%     0
_refine_special_details
;
Refinement of <i>F</i>^2^ against ALL reflections. The weighted <i>R</i>-factor
<i>wR</i> and goodness of fit <i>S</i> are based on <i>F</i>^2^, conventional
<i>R</i>-factors <i>R</i> are based on <i>F</i>, with <i>F</i> set to zero for
negative <i>F</i>^2^. The threshold expression of <i>F</i>^2^ >
2\s(<i>F</i>^2^) is used only for calculating <i>R</i>-factors(gt) <i>etc</i>.
and is not relevant to the choice of reflections for refinement.
<i>R</i>-factors based on <i>F</i>^2^ are statistically about twice as large
as those based on <i>F</i>, and <i>R</i>-factors based on ALL data will be
even larger.
;
_reflns_number_total     2985
_reflns_number_gt     2804
_reflns_threshold_expression     I>2\s(I)
_refine_ls_structure_factor_coef     Fsqd
_refine_ls_matrix_type     full
_refine_ls_R_factor_all     0.0241
_refine_ls_R_factor_gt     0.0223
_refine_ls_wR_factor_ref     0.0656
_refine_ls_goodness_of_fit_ref     1.063
_refine_ls_restrained_S_all     1.063
_refine_ls_number_reflns     2985
_refine_ls_number_parameters     190
_refine_ls_number_restraints     0
_refine_ls_hydrogen_treatment     constr
_refine_ls_weighting_scheme     calc
_refine_ls_weighting_details
       'calc w = 1/[\s^2^(Fo^2^)+(0.0363P)^2^+0.8483P] where P=(Fo^2^+2Fc^2^)/3'
_atom_sites_solution_hydrogens     geom
_atom_sites_solution_primary     direct
_atom_sites_solution_secondary     difmap
_refine_ls_shift/su_max     0
_refine_ls_shift/su_mean     0
_refine_diff_density_max     0.362
_refine_diff_density_min     -0.38
_refine_ls_extinction_method     none
loop_
    _atom_type_symbol
    _atom_type_description
    _atom_type_scat_dispersion_real
    _atom_type_scat_dispersion_imag
    _atom_type_scat_source
    C C 0.0033 0.0016 'International Tables Vol C Tables 4.2.6.8 and 6.1.1.4'
    H H 0 0 'International Tables Vol C Tables 4.2.6.8 and 6.1.1.4'
    N N 0.0061 0.0033 'International Tables Vol C Tables 4.2.6.8 and 6.1.1.4'
    O O 0.0106 0.006 'International Tables Vol C Tables 4.2.6.8 and 6.1.1.4'
    Cu Cu 0.3201 1.2651 'International Tables Vol C Tables 4.2.6.8 and 6.1.1.4'
_computing_data_collection     'APEX2 (Bruker, 2005)'
_computing_cell_refinement     'SAINT-Plus (Bruker, 2004)'
_computing_data_reduction     'SAINT-Plus (Bruker, 2004)'
_computing_structure_solution     'SHELXS97 (Sheldrick, 2008)'
_computing_structure_refinement     'SHELXL97 (Sheldrick, 2008)'
_computing_molecular_graphics     'DIAMOND (Brandenberg & Putz, 2004)'
_computing_publication_material     'WinGX (Farrugia, 1999)'
loop_
    _atom_site_type_symbol
    _atom_site_label
    _atom_site_fract_x
    _atom_site_fract_y
    _atom_site_fract_z
    _atom_site_U_iso_or_equiv
    _atom_site_adp_type
    _atom_site_calc_flag
    _atom_site_refinement_flags
    _atom_site_occupancy
    _atom_site_disorder_assembly
    _atom_site_disorder_group
    C C11 0.0756(2) 0.73761(16) -0.03802(6) 0.0123(3) Uani d . 1 . .
    C C12 -0.1170(2) 0.68077(16) -0.01916(6) 0.0117(3) Uani d . 1 . .
    C C13 -0.2292(2) 0.57152(18) -0.05113(7) 0.0152(3) Uani d . 1 . .
    H H13 -0.3515 0.5479 -0.0336 0.018 Uiso calc R 1 . .
    C C14 -0.1913(2) 0.49449(18) -0.10280(7) 0.0172(3) Uani d . 1 . .
    H H14 -0.2907 0.4259 -0.1147 0.021 Uiso calc R 1 . .
    C C15 -0.0299(2) 0.50069(18) -0.14071(7) 0.0171(3) Uani d . 1 . .
    H H15 -0.0326 0.4366 -0.1746 0.02 Uiso calc R 1 . .
    C C16 0.1324(2) 0.59075(18) -0.13361(7) 0.0157(3) Uani d . 1 . .
    H H16 0.2282 0.5813 -0.1638 0.019 Uiso calc R 1 . .
    C C17 0.1773(2) 0.69413(17) -0.08858(7) 0.0141(3) Uani d . 1 . .
    H H17 0.2993 0.7436 -0.0934 0.017 Uiso calc R 1 . .
    C C18 -0.3658(2) 0.70243(17) 0.05564(6) 0.0136(3) Uani d . 1 . .
    H H18A -0.3873 0.7593 0.0924 0.02 Uiso calc R 1 . .
    H H18B -0.364 0.5982 0.0656 0.02 Uiso calc R 1 . .
    H H18C -0.4732 0.7221 0.0257 0.02 Uiso calc R 1 . .
    C C21 -0.0559(2) 1.02279(16) 0.17475(6) 0.0119(3) Uani d . 1 . .
    C C22 0.1447(2) 1.06912(16) 0.15765(6) 0.0113(3) Uani d . 1 . .
    C C23 0.2695(2) 1.16602(17) 0.19214(7) 0.0145(3) Uani d . 1 . .
    H H23 0.3988 1.1773 0.1773 0.017 Uiso calc R 1 . .
    C C24 0.2340(2) 1.24600(17) 0.24341(7) 0.0172(3) Uani d . 1 . .
    H H24 0.3422 1.3042 0.2578 0.021 Uiso calc R 1 . .
    C C25 0.0645(2) 1.25541(17) 0.27773(7) 0.0176(3) Uani d . 1 . .
    H H25 0.0693 1.3219 0.3108 0.021 Uiso calc R 1 . .
    C C26 -0.1089(2) 1.17780(18) 0.26841(7) 0.0167(3) Uani d . 1 . .
    H H26 -0.2094 1.1981 0.2962 0.02 Uiso calc R 1 . .
    C C27 -0.1587(2) 1.07348(18) 0.22402(7) 0.0146(3) Uani d . 1 . .
    H H27 -0.2848 1.0296 0.2283 0.018 Uiso calc R 1 . .
    C C28 0.3903(2) 1.04390(17) 0.08191(7) 0.0136(3) Uani d . 1 . .
    H H28A 0.4064 0.9896 0.0442 0.02 Uiso calc R 1 . .
    H H28B 0.4966 1.0171 0.1112 0.02 Uiso calc R 1 . .
    H H28C 0.3965 1.1489 0.0737 0.02 Uiso calc R 1 . .
    N N1 -0.17729(18) 0.74362(14) 0.03074(5) 0.0117(2) Uani d . 1 . .
    N N2 0.19904(18) 1.00838(14) 0.10669(5) 0.0117(2) Uani d . 1 . .
    O O1 0.15352(16) 0.83831(13) -0.00342(5) 0.0158(2) Uani d . 1 . .
    O O2 -0.14060(15) 0.92738(13) 0.13907(5) 0.0142(2) Uani d . 1 . .
    Cu Cu 0.00529(2) 0.881953(19) 0.067482(7) 0.01073(8) Uani d . 1 . .
loop_
    _atom_site_aniso_label
    _atom_site_aniso_U_11
    _atom_site_aniso_U_22
    _atom_site_aniso_U_33
    _atom_site_aniso_U_12
    _atom_site_aniso_U_13
    _atom_site_aniso_U_23
    C11 0.0124(7) 0.0115(7) 0.0126(6) 0.0001(5) -0.0022(5) 0.0015(5)
    C12 0.0118(7) 0.0108(7) 0.0122(6) 0.0004(5) -0.0013(5) 0.0018(5)
    C13 0.0146(7) 0.0149(8) 0.0161(7) -0.0032(6) 0.0009(5) -0.0008(6)
    C14 0.0190(7) 0.0146(8) 0.0178(7) -0.0037(6) -0.0027(6) -0.0030(6)
    C15 0.0222(8) 0.0142(8) 0.0147(7) 0.0012(6) -0.0007(6) -0.0048(6)
    C16 0.0183(7) 0.0160(8) 0.0128(7) 0.0034(6) 0.0016(6) -0.0005(6)
    C17 0.0137(7) 0.0136(8) 0.0150(7) -0.0007(6) 0.0004(5) 0.0005(5)
    C18 0.0122(7) 0.0146(8) 0.0142(7) -0.0020(6) 0.0019(5) -0.0006(5)
    C21 0.0135(7) 0.0103(7) 0.0116(6) 0.0000(5) -0.0024(5) 0.0028(5)
    C22 0.0120(7) 0.0094(7) 0.0123(6) 0.0013(5) -0.0016(5) 0.0024(5)
    C23 0.0134(7) 0.0143(8) 0.0158(7) -0.0009(6) -0.0013(5) 0.0000(6)
    C24 0.0210(8) 0.0134(8) 0.0166(7) -0.0028(6) -0.0048(6) -0.0014(6)
    C25 0.0274(8) 0.0133(8) 0.0120(7) -0.0008(6) -0.0006(6) -0.0026(5)
    C26 0.0224(8) 0.0162(8) 0.0118(7) 0.0015(6) 0.0030(6) 0.0001(6)
    C27 0.0160(7) 0.0150(8) 0.0128(7) -0.0010(6) 0.0006(5) 0.0017(6)
    C28 0.0106(7) 0.0151(8) 0.0152(7) -0.0013(5) 0.0006(5) -0.0007(5)
    N1 0.0115(6) 0.0115(6) 0.0122(6) -0.0012(5) 0.0000(4) 0.0008(5)
    N2 0.0114(6) 0.0110(6) 0.0127(6) -0.0007(5) -0.0011(4) -0.0003(5)
    O1 0.0145(5) 0.0185(6) 0.0143(5) -0.0058(4) 0.0019(4) -0.0048(4)
    O2 0.0137(5) 0.0167(6) 0.0123(5) -0.0035(4) 0.0008(4) -0.0027(4)
    Cu 0.01051(11) 0.01176(12) 0.00990(11) -0.00228(6) -0.00007(7) -0.00182(6)
_geom_special_details
;
All s.u.'s (except the s.u. in the dihedral angle between two l.s. planes) are
estimated using the full covariance matrix. The cell s.u.'s are taken into
account individually in the estimation of s.u.'s in distances, angles and
torsion angles; correlations between s.u.'s in cell parameters are only used
when they are defined by crystal symmetry. An approximate (isotropic)
treatment of cell s.u.'s is used for estimating s.u.'s involving l.s. planes.
;
loop_
    _geom_bond_atom_site_label_1
    _geom_bond_atom_site_label_2
    _geom_bond_site_symmetry_2
    _geom_bond_distance
    _geom_bond_publ_flag
    C11 O1 . 1.2970(18) ?
    C11 C17 . 1.390(2) ?
    C11 C12 . 1.475(2) ?
    C12 N1 . 1.3210(19) ?
    C12 C13 . 1.426(2) ?
    C13 C14 . 1.374(2) ?
    C13 H13 . 0.95 ?
    C14 C15 . 1.400(2) ?
    C14 H14 . 0.95 ?
    C15 C16 . 1.376(2) ?
    C15 H15 . 0.95 ?
    C16 C17 . 1.398(2) ?
    C16 H16 . 0.95 ?
    C17 H17 . 0.95 ?
    C18 N1 . 1.4551(18) ?
    C18 H18A . 0.98 ?
    C18 H18B . 0.98 ?
    C18 H18C . 0.98 ?
    C21 O2 . 1.2958(18) ?
    C21 C27 . 1.392(2) ?
    C21 C22 . 1.482(2) ?
    C22 N2 . 1.3196(19) ?
    C22 C23 . 1.425(2) ?
    C23 C24 . 1.377(2) ?
    C23 H23 . 0.95 ?
    C24 C25 . 1.399(2) ?
    C24 H24 . 0.95 ?
    C25 C26 . 1.379(2) ?
    C25 H25 . 0.95 ?
    C26 C27 . 1.401(2) ?
    C26 H26 . 0.95 ?
    C27 H27 . 0.95 ?
    C28 N2 . 1.4582(18) ?
    C28 H28A . 0.98 ?
    C28 H28B . 0.98 ?
    C28 H28C . 0.98 ?
    N1 Cu . 1.9263(12) ?
    N2 Cu . 1.9287(12) ?
    O1 Cu . 1.9312(11) ?
    O2 Cu . 1.9385(11) ?
loop_
    _geom_angle_atom_site_label_1
    _geom_angle_atom_site_label_2
    _geom_angle_atom_site_label_3
    _geom_angle_site_symmetry_1
    _geom_angle_site_symmetry_3
    _geom_angle
    _geom_angle_publ_flag
    O1 C11 C17 . . 118.36(13) ?
    O1 C11 C12 . . 115.32(13) ?
    C17 C11 C12 . . 126.32(14) ?
    N1 C12 C13 . . 122.96(13) ?
    N1 C12 C11 . . 112.57(13) ?
    C13 C12 C11 . . 124.46(13) ?
    C14 C13 C12 . . 131.26(14) ?
    C14 C13 H13 . . 114.4 ?
    C12 C13 H13 . . 114.4 ?
    C13 C14 C15 . . 130.47(15) ?
    C13 C14 H14 . . 114.8 ?
    C15 C14 H14 . . 114.8 ?
    C16 C15 C14 . . 126.19(15) ?
    C16 C15 H15 . . 116.9 ?
    C14 C15 H15 . . 116.9 ?
    C15 C16 C17 . . 129.65(15) ?
    C15 C16 H16 . . 115.2 ?
    C17 C16 H16 . . 115.2 ?
    C11 C17 C16 . . 131.64(15) ?
    C11 C17 H17 . . 114.2 ?
    C16 C17 H17 . . 114.2 ?
    N1 C18 H18A . . 109.5 ?
    N1 C18 H18B . . 109.5 ?
    H18A C18 H18B . . 109.5 ?
    N1 C18 H18C . . 109.5 ?
    H18A C18 H18C . . 109.5 ?
    H18B C18 H18C . . 109.5 ?
    O2 C21 C27 . . 118.58(13) ?
    O2 C21 C22 . . 115.20(13) ?
    C27 C21 C22 . . 126.21(14) ?
    N2 C22 C23 . . 122.75(13) ?
    N2 C22 C21 . . 112.46(13) ?
    C23 C22 C21 . . 124.78(13) ?
    C24 C23 C22 . . 130.81(14) ?
    C24 C23 H23 . . 114.6 ?
    C22 C23 H23 . . 114.6 ?
    C23 C24 C25 . . 130.46(15) ?
    C23 C24 H24 . . 114.8 ?
    C25 C24 H24 . . 114.8 ?
    C26 C25 C24 . . 126.51(15) ?
    C26 C25 H25 . . 116.7 ?
    C24 C25 H25 . . 116.7 ?
    C25 C26 C27 . . 129.55(15) ?
    C25 C26 H26 . . 115.2 ?
    C27 C26 H26 . . 115.2 ?
    C21 C27 C26 . . 131.35(15) ?
    C21 C27 H27 . . 114.3 ?
    C26 C27 H27 . . 114.3 ?
    N2 C28 H28A . . 109.5 ?
    N2 C28 H28B . . 109.5 ?
    H28A C28 H28B . . 109.5 ?
    N2 C28 H28C . . 109.5 ?
    H28A C28 H28C . . 109.5 ?
    H28B C28 H28C . . 109.5 ?
    C12 N1 C18 . . 120.21(12) ?
    C12 N1 Cu . . 115.20(10) ?
    C18 N1 Cu . . 124.54(10) ?
    C22 N2 C28 . . 120.26(12) ?
    C22 N2 Cu . . 115.52(10) ?
    C28 N2 Cu . . 124.15(10) ?
    C11 O1 Cu . . 114.43(9) ?
    C21 O2 Cu . . 114.48(9) ?
    N1 Cu N2 . . 175.77(5) ?
    N1 Cu O1 . . 82.26(5) ?
    N2 Cu O1 . . 97.17(5) ?
    N1 Cu O2 . . 98.51(5) ?
    N2 Cu O2 . . 82.06(5) ?
    O1 Cu O2 . . 179.23(4) ?
loop_
    _geom_torsion_atom_site_label_1
    _geom_torsion_atom_site_label_2
    _geom_torsion_atom_site_label_3
    _geom_torsion_atom_site_label_4
    _geom_torsion_site_symmetry_1
    _geom_torsion_site_symmetry_2
    _geom_torsion_site_symmetry_3
    _geom_torsion_site_symmetry_4
    _geom_torsion
    _geom_torsion_publ_flag
    O1 C11 C12 N1 . . . . -0.08(18) ?
    C17 C11 C12 N1 . . . . -179.70(14) ?
    O1 C11 C12 C13 . . . . 179.09(14) ?
    C17 C11 C12 C13 . . . . -0.5(2) ?
    N1 C12 C13 C14 . . . . -179.73(16) ?
    C11 C12 C13 C14 . . . . 1.2(3) ?
    C12 C13 C14 C15 . . . . -0.7(3) ?
    C13 C14 C15 C16 . . . . -0.3(3) ?
    C14 C15 C16 C17 . . . . 0.5(3) ?
    O1 C11 C17 C16 . . . . -179.83(16) ?
    C12 C11 C17 C16 . . . . -0.2(3) ?
    C15 C16 C17 C11 . . . . 0.1(3) ?
    O2 C21 C22 N2 . . . . 2.74(18) ?
    C27 C21 C22 N2 . . . . -176.28(14) ?
    O2 C21 C22 C23 . . . . -176.13(14) ?
    C27 C21 C22 C23 . . . . 4.8(2) ?
    N2 C22 C23 C24 . . . . 175.20(16) ?
    C21 C22 C23 C24 . . . . -6.0(3) ?
    C22 C23 C24 C25 . . . . 0.7(3) ?
    C23 C24 C25 C26 . . . . 3.1(3) ?
    C24 C25 C26 C27 . . . . 0.0(3) ?
    O2 C21 C27 C26 . . . . -177.74(16) ?
    C22 C21 C27 C26 . . . . 1.3(3) ?
    C25 C26 C27 C21 . . . . -4.0(3) ?
    C13 C12 N1 C18 . . . . 0.0(2) ?
    C11 C12 N1 C18 . . . . 179.21(12) ?
    C13 C12 N1 Cu . . . . 177.49(11) ?
    C11 C12 N1 Cu . . . . -3.32(16) ?
    C23 C22 N2 C28 . . . . -2.6(2) ?
    C21 C22 N2 C28 . . . . 178.48(12) ?
    C23 C22 N2 Cu . . . . -179.61(11) ?
    C21 C22 N2 Cu . . . . 1.49(16) ?
    C17 C11 O1 Cu . . . . -176.94(11) ?
    C12 C11 O1 Cu . . . . 3.41(16) ?
    C27 C21 O2 Cu . . . . 173.51(11) ?
    C22 C21 O2 Cu . . . . -5.60(16) ?
    C12 N1 Cu O1 . . . . 4.09(10) ?
    C18 N1 Cu O1 . . . . -178.57(12) ?
    C12 N1 Cu O2 . . . . -175.85(10) ?
    C18 N1 Cu O2 . . . . 1.49(12) ?
    C22 N2 Cu O1 . . . . 176.53(11) ?
    C28 N2 Cu O1 . . . . -0.34(12) ?
    C22 N2 Cu O2 . . . . -3.48(11) ?
    C28 N2 Cu O2 . . . . 179.66(12) ?
    C11 O1 Cu N1 . . . . -4.09(10) ?
    C11 O1 Cu N2 . . . . 171.68(10) ?
    C21 O2 Cu N1 . . . . -179.20(10) ?
    C21 O2 Cu N2 . . . . 5.04(10) ?
loop_
    _geom_hbond_atom_site_label_D
    _geom_hbond_atom_site_label_H
    _geom_hbond_atom_site_label_A
    _geom_hbond_site_symmetry_A
    _geom_hbond_distance_DH
    _geom_hbond_distance_HA
    _geom_hbond_distance_DA
    _geom_hbond_angle_DHA
    C18 H18A O2 . 0.98 2.47 3.1222(18) 124
    C28 H28A O1 . 0.98 2.41 3.0715(18) 124.3
