# Supplementary material for: Bis[2-(methyl­amino)­troponato]copper(II)
Source: Acta Crystallogr Sect E Struct Rep Online. 2010 Nov 6;66(Pt 12):m1508. doi: 10.1107/S1600536810043503 (PMC3011584; doi:10.1107/S1600536810043503)
Supplement: Supplementary file 2 [file e-66-m1508-Isup2.hkl]

#
# h,k,l, Fc-squared, Fo-squared, sigma(Fo-squared) and status flag
#
data_I
_shelx_title ' 6Lgs31_0m in P2(1)/n'
_shelx_refln_list_code          4
_shelx_F_calc_maximum      217.20
_exptl_crystal_F_000       684.00
_reflns_d_resolution_high  0.7828
 
loop_
 _symmetry_equiv_pos_as_xyz
 'x, y, z'
 '-x+1/2, y+1/2, -z+1/2'
 '-x, -y, -z'
 'x-1/2, -y-1/2, z-1/2'
 
_cell_length_a     6.7541
_cell_length_b     9.1599
_cell_length_c    22.0840
_cell_angle_alpha  90.000
_cell_angle_beta   92.108
_cell_angle_gamma  90.000
 
_shelx_F_squared_multiplier     1.000
 
loop_
 _refln_index_h
 _refln_index_k
 _refln_index_l
 _refln_F_squared_calc
 _refln_F_squared_meas
 _refln_F_squared_sigma
 _refln_observed_status
   2   0   0      732.69      628.66      8.88 o
   4   0   0      367.06      248.14      6.12 o
   6   0   0     4058.23     3950.93     86.14 o
   8   0   0     1558.95     1666.19     56.23 o
   1   1   0     7518.53     7843.37     62.28 o
   2   1   0     2381.16     2452.83     22.27 o
   3   1   0      822.00      727.00      8.19 o
   4   1   0       46.60       67.03      2.09 o
   5   1   0     1847.04     1818.27     32.78 o
   6   1   0       14.10       20.18      3.08 o
   7   1   0     1940.30     1967.78     34.45 o
   8   1   0       88.86       82.22      6.50 o
   1   2   0        4.63        1.94      0.78 o
   2   2   0      215.39      223.61      3.58 o
   3   2   0      274.45      302.18      4.72 o
   4   2   0      241.30      233.54      4.46 o
   5   2   0       89.93       81.11      3.10 o
   6   2   0      267.26      261.05      6.95 o
   7   2   0      110.04      104.07      6.45 o
   8   2   0       12.63        7.17      4.64 o
   1   3   0     4804.01     4904.00     54.15 o
   2   3   0      101.33      127.62      2.73 o
   3   3   0     2537.19     2494.14     29.48 o
   4   3   0       77.55       91.09      2.95 o
   5   3   0      819.26      806.96     12.19 o
   6   3   0      154.36      141.48      5.01 o
   7   3   0     1428.42     1401.65     28.71 o
   8   3   0       51.05       52.99      7.61 o
   0   4   0       96.04       42.04      6.11 o
   1   4   0     1260.06     1398.66     20.42 o
   2   4   0     5412.82     5409.65     77.64 o
   3   4   0     2299.71     2486.92     34.19 o
   4   4   0     1895.59     1828.49     23.01 o
   5   4   0     1617.78     1561.37     24.49 o
   6   4   0     2422.05     2364.45     39.44 o
   7   4   0      161.35      140.63      9.29 o
   8   4   0     2802.35     2764.90     58.18 o
   1   5   0     6338.00     6585.04     87.30 o
   2   5   0      797.92      882.65     17.12 o
   3   5   0     2571.71     2599.81     33.38 o
   4   5   0      756.98      764.61     14.06 o
   5   5   0     2232.04     2124.35     42.79 o
   6   5   0      191.95      183.50      9.31 o
   7   5   0     1211.04     1172.15     29.11 o
   0   6   0      486.39      497.94     26.63 o
   1   6   0       20.67       17.29      2.17 o
   2   6   0      127.07      122.20      4.10 o
   3   6   0        5.28        9.35      1.93 o
   4   6   0       21.10       20.08      3.52 o
   5   6   0        4.77        4.76      3.58 o
   6   6   0       59.09       55.92      6.22 o
   7   6   0       94.82       96.12      8.21 o
   1   7   0      478.41      449.28     13.79 o
   2   7   0      483.22      506.48     11.33 o
   3   7   0      816.96      819.46     17.17 o
   4   7   0      181.06      186.08      7.55 o
   5   7   0      333.66      321.03     11.48 o
   6   7   0        8.05       -1.60      4.98 o
   0   8   0     1546.30     1473.07     64.80 o
   1   8   0        5.54        2.48      3.02 o
   2   8   0     3218.41     3131.95     69.79 o
   3   8   0      296.93      301.62      8.98 o
   4   8   0     4777.33     4601.74     84.33 o
   5   8   0       37.32       40.31      5.81 o
   6   8   0      549.05      528.40     16.70 o
   1   9   0      755.71      764.18     29.64 o
   2   9   0        3.52        6.20      4.78 o
   3   9   0     1933.01     1899.82     57.26 o
   4   9   0      381.90      378.32     15.07 o
   5   9   0      944.86      960.71     23.39 o
   0  10   0      191.69      177.04     20.90 o
   1  10   0        9.28        9.88      7.14 o
   2  10   0      301.48      304.40     26.44 o
   3  10   0       27.80       28.39      8.30 o
   4  10   0      184.89      179.73     20.83 o
   1  11   0       63.50       67.38     11.73 o
   2  11   0      257.59      304.68     29.44 o
  -7   0   1     1585.57     1650.44     42.37 o
  -5   0   1    14208.88    14452.97    290.10 o
  -3   0   1      588.90     1004.89     16.53 o
  -1   0   1    41942.65    31636.69    489.51 o
   1   0   1    28526.49    24489.72    382.61 o
   3   0   1     2008.59     1843.71     24.36 o
   5   0   1     1966.40     1910.25     30.85 o
   7   0   1     1505.02     1526.50     39.82 o
  -8   1   1      535.74      575.67     15.33 o
  -7   1   1       16.72       17.62      4.13 o
  -6   1   1     1388.55     1394.66     21.51 o
  -5   1   1      130.33      123.78      3.35 o
  -4   1   1      368.57      313.52      5.01 o
  -3   1   1      833.33      886.04     10.96 o
  -2   1   1     1151.15     1079.84     11.08 o
  -1   1   1        4.33        5.12      0.46 o
   0   1   1     7429.49     7187.95    220.20 o
   1   1   1     2460.21     2668.07     21.38 o
   2   1   1    11915.22    11883.25    107.12 o
   3   1   1     2098.34     2216.73     20.64 o
   4   1   1     1641.81     1726.92     18.18 o
   5   1   1     1506.19     1511.21     26.26 o
   6   1   1     1460.29     1398.01     23.17 o
   7   1   1      858.33      856.76     18.59 o
   8   1   1      502.32      500.83     14.19 o
  -8   2   1      123.24      114.45      8.04 o
  -7   2   1       66.84       66.68      5.60 o
  -6   2   1      124.64      115.99      4.69 o
  -5   2   1       27.11       27.48      2.29 o
  -4   2   1      343.39      334.26      7.03 o
  -3   2   1       94.26       94.36      2.07 o
  -2   2   1     1642.85     1695.78     17.59 o
  -1   2   1      228.00      246.34      3.89 o
   0   2   1       66.17       76.72      1.51 o
   1   2   1      117.35      123.32      1.94 o
   2   2   1     2412.86     2440.44     25.14 o
   3   2   1      136.74      150.07      2.91 o
   4   2   1     1413.89     1402.28     15.67 o
   5   2   1     1064.16     1111.46     14.12 o
   6   2   1     1371.60     1371.81     21.17 o
   7   2   1        8.20       13.24      4.00 o
   8   2   1      203.16      202.10     10.01 o
  -8   3   1      838.73      807.21     24.98 o
  -7   3   1       72.26       75.53      6.31 o
  -6   3   1     1643.68     1603.88     29.02 o
  -5   3   1      220.65      212.24      4.89 o
  -4   3   1     4356.34     4352.54     59.54 o
  -3   3   1     1224.86     1294.25     16.34 o
  -2   3   1     2033.88     2063.17     23.83 o
  -1   3   1     2844.40     2924.86     34.71 o
   0   3   1      611.15      604.11     10.82 o
   1   3   1     1015.88     1020.48     11.91 o
   2   3   1     1970.37     2012.49     21.34 o
   3   3   1     1339.25     1324.08     16.64 o
   4   3   1     2001.53     2085.70     23.60 o
   5   3   1       77.07       72.52      3.99 o
   6   3   1      464.10      432.03      9.09 o
   7   3   1      314.60      330.49     11.60 o
   8   3   1        9.89       11.24      5.77 o
  -8   4   1      504.43      485.16     17.58 o
  -7   4   1     2881.62     2793.66     57.05 o
  -6   4   1      364.92      318.65      9.55 o
  -5   4   1     1074.40     1116.71     18.67 o
  -4   4   1       12.27        3.18      1.82 o
  -3   4   1     4561.29     4430.48     48.79 o
  -2   4   1      189.41      172.46      4.56 o
  -1   4   1     1726.07     1573.88     25.13 o
   0   4   1       85.63       98.14      2.97 o
   1   4   1     8791.42     9035.31     99.09 o
   2   4   1      524.34      613.80      9.90 o
   3   4   1     3939.26     3936.59     57.12 o
   4   4   1      239.83      229.56      5.26 o
   5   4   1      608.87      594.96     10.91 o
   6   4   1       25.39       22.54      3.64 o
   7   4   1     2350.35     2270.43     60.92 o
   8   4   1       39.61       31.78      6.81 o
  -7   5   1      168.20      170.33     12.62 o
  -6   5   1     1889.06     1790.38     38.58 o
  -5   5   1     1189.51     1161.96     26.29 o
  -4   5   1     2234.03     2219.22     36.74 o
  -3   5   1      304.82      346.87      5.89 o
  -2   5   1     5863.87     6066.47     95.80 o
  -1   5   1       19.40       21.53      1.91 o
   0   5   1     6321.36     6586.46    105.17 o
   1   5   1     3802.15     4267.07     49.22 o
   2   5   1     2462.12     2522.30     36.20 o
   3   5   1      136.87      139.73      3.97 o
   4   5   1       99.01      102.86      4.43 o
   5   5   1        7.06        3.66      3.39 o
   6   5   1     1618.06     1515.49     33.72 o
   7   5   1       68.89       65.64      7.17 o
  -7   6   1        3.82        3.91      5.19 o
  -6   6   1       47.55       47.11      7.60 o
  -5   6   1      245.85      221.45      9.41 o
  -4   6   1      276.80      275.31      8.78 o
  -3   6   1      331.49      334.47      6.80 o
  -2   6   1      217.44      218.77      5.25 o
  -1   6   1        1.41        4.75      1.15 o
   0   6   1     2023.40     2128.14     48.44 o
   1   6   1      802.15      830.83     17.68 o
   2   6   1     1568.65     1572.69     25.45 o
   3   6   1       41.20       35.67      2.67 o
   4   6   1      178.46      185.68      8.48 o
   5   6   1       74.57       63.29      5.68 o
   6   6   1      427.50      418.01     14.23 o
   7   6   1      235.24      239.43     11.74 o
  -6   7   1       55.13       41.43      5.86 o
  -5   7   1       17.30       14.27      4.30 o
  -4   7   1      242.80      245.64      7.07 o
  -3   7   1        1.95        1.69      2.20 o
  -2   7   1      189.08      180.90      7.55 o
  -1   7   1      349.32      340.68     12.57 o
   0   7   1     2233.10     2339.01     59.20 o
   1   7   1      598.65      629.07     17.58 o
   2   7   1       98.60      102.74      4.02 o
   3   7   1     1358.40     1386.56     26.43 o
   4   7   1      553.85      546.83     14.63 o
   5   7   1      511.68      508.34     15.04 o
   6   7   1      207.97      209.40     10.23 o
  -6   8   1      213.09      203.22     10.27 o
  -5   8   1     1419.40     1334.84     29.85 o
  -4   8   1       74.07       69.11      5.31 o
  -3   8   1     2205.14     2206.37     42.01 o
  -2   8   1      969.06      986.46     25.64 o
  -1   8   1     4739.17     4699.82    132.98 o
   0   8   1      872.21      873.97     30.92 o
   1   8   1      918.36      886.11     23.64 o
   2   8   1      294.63      323.17     10.55 o
   3   8   1     1494.44     1481.01     29.63 o
   4   8   1        0.34       -4.04      3.21 o
   5   8   1     1274.62     1286.74     29.08 o
   6   8   1       97.07       97.48      9.78 o
  -5   9   1       10.98        7.72      4.25 o
  -4   9   1     1334.60     1351.75     35.44 o
  -3   9   1      478.58      463.03     20.54 o
  -2   9   1     1973.53     2046.45     81.19 o
  -1   9   1        6.39        4.54      6.05 o
   0   9   1      330.72      314.41     17.55 o
   1   9   1      138.31      139.50     10.40 o
   2   9   1      683.06      712.28     25.65 o
   3   9   1       21.53       15.00      6.31 o
   4   9   1     2165.75     2251.82     53.86 o
   5   9   1      160.87      152.69      8.33 o
  -4  10   1       11.94       12.65      7.77 o
  -3  10   1      152.12      158.09     12.16 o
  -2  10   1      149.70      111.23     17.61 o
  -1  10   1       68.38       72.13     20.92 o
   0  10   1      220.24      178.06     14.69 o
   1  10   1      668.79      704.02     29.59 o
   2  10   1      178.41      175.03     21.28 o
   3  10   1      319.37      307.88     27.56 o
   4  10   1      230.00      247.58     16.70 o
  -2  11   1      178.40      197.46     24.62 o
  -1  11   1       47.20       43.78     11.55 o
   0  11   1      334.97      343.19     31.40 o
   1  11   1      496.40      481.15     29.08 o
   2  11   1       60.52       63.85     16.89 o
  -8   0   2      650.91      705.43     24.51 o
  -6   0   2     5015.86     5076.88    108.21 o
  -4   0   2      193.69      108.59      5.30 o
  -2   0   2      331.00      270.53      5.24 o
   2   0   2     6720.01     6699.85     88.89 o
   4   0   2      756.93      766.05     12.69 o
   6   0   2      739.89      716.32     21.87 o
   8   0   2      250.37      251.30     14.28 o
  -8   1   2       70.02       84.77      6.65 o
  -7   1   2      242.96      258.27      9.33 o
  -6   1   2      574.96      548.24     10.83 o
  -5   1   2      919.28      889.10     11.86 o
  -4   1   2      190.92      183.13      3.39 o
  -3   1   2     3282.47     3379.71     34.46 o
  -2   1   2     2628.26     2723.68     29.47 o
  -1   1   2     1402.52     1456.00     20.43 o
   0   1   2      485.74      478.51      9.50 o
   1   1   2       33.61       42.66      1.80 o
   2   1   2     7336.30     7376.81     64.79 o
   3   1   2     2731.11     2851.25     27.07 o
   4   1   2     2406.70     2456.82     24.09 o
   5   1   2     2092.22     2141.96     23.58 o
   6   1   2     1285.23     1267.75     21.42 o
   7   1   2      742.31      733.54     20.48 o
   8   1   2      755.34      751.60     18.19 o
  -8   2   2       52.28       56.30      6.53 o
  -7   2   2     1101.39     1163.01     22.97 o
  -6   2   2       98.85       97.65      4.47 o
  -5   2   2     1492.39     1433.36     19.86 o
  -4   2   2      111.24      115.77      3.24 o
  -3   2   2     1333.79     1285.93     15.88 o
  -2   2   2       31.57       25.92      1.48 o
  -1   2   2     5305.58     5503.04     75.82 o
   0   2   2      494.06      557.18      5.37 o
   1   2   2    21508.86    21388.91    197.30 o
   2   2   2      166.38      258.28      3.03 o
   3   2   2      776.23      613.22      7.25 o
   4   2   2     3069.30     3209.00     32.05 o
   5   2   2     1580.87     1593.94     18.92 o
   6   2   2     2287.48     2315.38     32.74 o
   7   2   2     1218.52     1301.42     24.96 o
   8   2   2      106.43      122.54      8.33 o
  -8   3   2       28.58       26.67      6.47 o
  -7   3   2     1095.43     1058.19     23.44 o
  -6   3   2     1394.52     1292.24     20.02 o
  -5   3   2     1721.77     1612.95     21.66 o
  -4   3   2     3066.98     3077.15     43.10 o
  -3   3   2     1113.50     1180.39     16.04 o
  -2   3   2     3976.32     4173.68     59.04 o
  -1   3   2     6438.99     6624.53     65.51 o
   0   3   2      301.44      271.94      3.48 o
   1   3   2      126.77       97.08      1.77 o
   2   3   2     2531.05     2547.39     26.87 o
   3   3   2      130.75      110.49      2.95 o
   4   3   2     1423.63     1445.89     18.49 o
   5   3   2      298.67      289.80      5.17 o
   6   3   2      451.67      443.12      9.31 o
   7   3   2       13.27        9.34      6.09 o
   8   3   2      539.29      603.76     20.06 o
  -8   4   2      926.85      869.52     25.01 o
  -7   4   2       76.73       64.19      8.08 o
  -6   4   2      565.14      548.02     13.10 o
  -5   4   2      198.18      207.42      6.21 o
  -4   4   2     6238.41     6316.49     76.69 o
  -3   4   2      326.80      318.14      5.87 o
  -2   4   2     2568.24     2603.57     42.97 o
  -1   4   2      545.38      546.76      6.79 o
   0   4   2     2563.20     2564.78     35.32 o
   1   4   2      142.63      201.95      3.26 o
   2   4   2     4623.79     4930.84     62.64 o
   3   4   2       44.35       46.98      2.10 o
   4   4   2      571.23      562.94      9.26 o
   5   4   2      122.30      120.92      4.46 o
   6   4   2      426.80      402.56     11.63 o
   7   4   2       54.06       55.48      6.98 o
   8   4   2      381.73      375.31     15.48 o
  -7   5   2      500.59      532.01     17.88 o
  -6   5   2        9.98        0.44      3.81 o
  -5   5   2      855.04      850.38     20.84 o
  -4   5   2     1661.10     1630.62     28.23 o
  -3   5   2     3236.87     3459.65     56.29 o
  -2   5   2     1400.14     1601.11     24.77 o
  -1   5   2      905.05      944.82     18.78 o
   0   5   2     1584.21     1687.81     28.92 o
   1   5   2     4467.09     4852.27     53.15 o
   2   5   2     1081.52     1057.61     13.73 o
   3   5   2      706.16      718.77     13.16 o
   4   5   2        4.13        5.63      2.21 o
   5   5   2       44.59       44.43      4.39 o
   6   5   2      316.58      316.96     15.41 o
   7   5   2       40.62       41.54      6.44 o
  -7   6   2      135.19      131.87      9.24 o
  -6   6   2       16.18       15.14      4.78 o
  -5   6   2      817.41      808.42     20.33 o
  -4   6   2      923.41      891.85     19.16 o
  -3   6   2     1530.77     1541.26     23.14 o
  -2   6   2       88.85      102.03      4.22 o
  -1   6   2     1602.08     1617.87     28.20 o
   0   6   2        2.11        7.91      1.60 o
   1   6   2     2278.22     2219.24     45.14 o
   2   6   2     1881.14     1935.41     30.67 o
   3   6   2     3871.02     3869.64     65.91 o
   4   6   2      279.12      292.34     11.98 o
   5   6   2     2185.28     2039.50     41.64 o
   6   6   2       44.22       39.52      5.74 o
   7   6   2      839.38      822.41     23.01 o
  -6   7   2      212.14      201.22      9.98 o
  -5   7   2      618.62      601.52     18.44 o
  -4   7   2       73.33       65.87      3.91 o
  -3   7   2      240.28      234.71      7.35 o
  -2   7   2      767.31      734.73     17.54 o
  -1   7   2      726.40      752.24     16.06 o
   0   7   2     3348.59     3493.07     72.52 o
   1   7   2      862.79      880.96     22.85 o
   2   7   2     1760.18     1750.60     31.04 o
   3   7   2      105.76      118.39      5.36 o
   4   7   2     3324.35     3257.27     61.43 o
   5   7   2      142.22      144.05      7.87 o
   6   7   2      924.81      882.53     23.07 o
  -6   8   2     1634.50     1616.97     36.18 o
  -5   8   2       54.18       61.43      5.98 o
  -4   8   2      107.99      113.00      6.89 o
  -3   8   2       16.84       17.11      2.97 o
  -2   8   2     1636.55     1681.17     38.82 o
  -1   8   2      593.84      589.30     16.56 o
   0   8   2      936.79      944.32     24.23 o
   1   8   2      417.31      430.06     14.08 o
   2   8   2      344.77      341.84     10.98 o
   3   8   2       47.84       47.18      3.85 o
   4   8   2      735.43      742.86     18.28 o
   5   8   2      159.17      153.35      8.33 o
   6   8   2      234.28      218.06     10.58 o
  -5   9   2      101.96       99.45      6.98 o
  -4   9   2        0.67       -0.30      4.40 o
  -3   9   2      518.76      497.82     21.35 o
  -2   9   2       38.12       36.79      5.93 o
  -1   9   2     1207.94     1171.04     40.15 o
   0   9   2      179.27      191.33     13.93 o
   1   9   2      927.88      907.81     28.06 o
   2   9   2      173.19      190.13     11.90 o
   3   9   2      517.42      531.91     26.91 o
   4   9   2      437.30      450.70     16.63 o
   5   9   2      226.91      232.25     10.11 o
  -4  10   2      217.69      222.30     16.49 o
  -3  10   2      989.42     1016.57     35.30 o
  -2  10   2      248.95      224.47     23.38 o
  -1  10   2      753.26      758.24     30.98 o
   0  10   2      211.89      220.09     15.96 o
   1  10   2      111.97      118.05     12.48 o
   2  10   2       21.07        1.38      9.16 o
   3  10   2      909.85      888.22     43.40 o
   4  10   2      223.21      177.82     14.71 o
  -2  11   2      299.42      366.24     32.07 o
  -1  11   2       68.42       71.67     11.71 o
   0  11   2      528.40      491.02     36.08 o
   1  11   2       77.80       65.24     14.96 o
   2  11   2      342.77      396.78     32.21 o
  -7   0   3       16.91       22.43      5.95 o
  -5   0   3      811.70      848.55     23.97 o
  -3   0   3      539.45      508.79     10.39 o
  -1   0   3       84.32       79.68      2.65 o
   1   0   3       12.67       12.96      0.75 o
   3   0   3      358.18      358.17      6.01 o
   5   0   3       30.75       35.43      3.11 o
   7   0   3      110.13      107.19      9.17 o
  -8   1   3      267.58      289.14     10.71 o
  -7   1   3      605.33      591.60     14.58 o
  -6   1   3      669.68      639.34     13.04 o
  -5   1   3     1228.72     1188.03     15.30 o
  -4   1   3      485.98      505.34      7.02 o
  -3   1   3     4265.03     4381.79     43.55 o
  -2   1   3     1638.01     1784.60     21.11 o
  -1   1   3     4705.22     4846.09     61.17 o
   0   1   3      927.03     1058.82      9.08 o
   1   1   3     5718.32     5932.92     50.74 o
   2   1   3     1754.80     1788.04     17.49 o
   3   1   3     3298.54     3205.59     28.88 o
   4   1   3      773.01      766.72      9.39 o
   5   1   3     1776.12     1783.10     19.26 o
   6   1   3       13.74       16.92      2.53 o
   7   1   3      486.35      498.69     16.95 o
   8   1   3       12.59        5.98      4.40 o
  -8   2   3      555.18      586.69     16.89 o
  -7   2   3      140.18      135.37      8.12 o
  -6   2   3     4119.97     4082.32     54.26 o
  -5   2   3       68.37       64.23      3.07 o
  -4   2   3     5683.13     5475.62     74.69 o
  -3   2   3      823.60      897.92     10.66 o
  -2   2   3      105.58       46.45      1.55 o
  -1   2   3      432.14      457.57      5.90 o
   0   2   3    22826.80    22284.36    186.76 o
   1   2   3    45138.93    42545.17    471.93 o
   2   2   3    15145.30    15030.75    123.79 o
   3   2   3     2122.24     2290.10     22.89 o
   4   2   3     2834.34     2735.46     26.47 o
   5   2   3       45.10       36.96      3.04 o
   6   2   3      980.01     1009.23     15.67 o
   7   2   3       87.12       72.22      5.75 o
   8   2   3     1993.34     2093.44     40.84 o
  -8   3   3        2.43        3.06      6.06 o
  -7   3   3     1199.87     1163.42     25.13 o
  -6   3   3      774.98      743.86     13.19 o
  -5   3   3     2455.10     2316.35     29.75 o
  -4   3   3       54.09       43.76      2.88 o
  -3   3   3     1801.02     1802.30     21.93 o
  -2   3   3      823.28      866.44     15.43 o
  -1   3   3     4954.29     4921.46     57.27 o
   0   3   3      397.69      419.24      4.73 o
   1   3   3     9487.57     9584.64     86.06 o
   2   3   3      224.63      275.41      3.67 o
   3   3   3     3578.47     3493.31     35.33 o
   4   3   3       70.99       70.42      2.15 o
   5   3   3       96.95       86.10      2.76 o
   6   3   3       59.33       60.52      3.45 o
   7   3   3     2423.19     2368.96     43.68 o
   8   3   3       20.10       18.54      6.15 o
  -8   4   3      120.47       91.74      9.00 o
  -7   4   3      152.36      122.76      9.87 o
  -6   4   3      314.04      290.80     13.17 o
  -5   4   3     1557.70     1525.99     24.08 o
  -4   4   3      322.34      310.33      6.42 o
  -3   4   3     1698.39     1765.74     22.99 o
  -2   4   3       23.78       20.47      1.76 o
  -1   4   3     1403.50     1468.25     15.06 o
   0   4   3      142.07      148.26      2.25 o
   1   4   3      761.57      776.74      9.51 o
   2   4   3      213.63      213.56      3.35 o
   3   4   3      174.40      171.51      3.68 o
   4   4   3        7.46        6.30      1.68 o
   5   4   3       70.63       64.53      3.54 o
   6   4   3      165.16      158.19      7.36 o
   7   4   3       28.09       34.16      6.08 o
   8   4   3       56.78       45.00      7.52 o
  -7   5   3       33.32       38.84      6.29 o
  -6   5   3       29.26       25.40      5.52 o
  -5   5   3      230.85      213.83      9.17 o
  -4   5   3      481.96      464.04     10.86 o
  -3   5   3     3152.12     3311.10     49.15 o
  -2   5   3      616.14      670.57     13.67 o
  -1   5   3        9.26        8.97      0.83 o
   0   5   3      569.18      609.08      9.64 o
   1   5   3     2191.80     2294.57     26.66 o
   2   5   3      313.80      308.58      4.63 o
   3   5   3     1528.71     1608.44     20.73 o
   4   5   3       18.33       27.85      2.94 o
   5   5   3      810.46      824.56     18.66 o
   6   5   3       11.35       10.80      3.94 o
   7   5   3      558.69      537.17     17.63 o
  -7   6   3      436.52      419.43     15.52 o
  -6   6   3      939.31      915.54     23.49 o
  -5   6   3      162.27      143.70      7.68 o
  -4   6   3      908.11      907.70     19.47 o
  -3   6   3      372.60      356.86      7.46 o
  -2   6   3     4094.10     4030.94     84.50 o
  -1   6   3      748.40      866.23     14.53 o
   0   6   3     3782.90     3757.11     62.69 o
   1   6   3      707.87      730.38      9.90 o
   2   6   3     3955.02     3755.99     57.07 o
   3   6   3     2318.32     2291.78     40.72 o
   4   6   3     2837.53     2602.20     46.90 o
   5   6   3      430.48      409.92     15.80 o
   6   6   3     1584.75     1486.17     33.56 o
   7   6   3      354.38      363.96     16.31 o
  -6   7   3      338.04      310.90     12.39 o
  -5   7   3     1740.74     1675.60     35.66 o
  -4   7   3       39.05       36.56      3.24 o
  -3   7   3      505.92      502.02     10.38 o
  -2   7   3       21.63       15.29      3.18 o
  -1   7   3     3764.25     3733.21     68.92 o
   0   7   3     1575.35     1683.48     38.85 o
   1   7   3     1268.07     1216.12     27.35 o
   2   7   3       43.08       47.03      2.98 o
   3   7   3     2321.71     2222.78     42.42 o
   4   7   3      170.87      164.95      7.51 o
   5   7   3     3759.55     3586.70     68.48 o
   6   7   3      193.95      190.15      9.87 o
  -6   8   3       51.51       52.66      6.57 o
  -5   8   3        6.54        3.82      4.41 o
  -4   8   3       59.81       63.64      8.49 o
  -3   8   3        7.91        5.91      2.64 o
  -2   8   3      109.49      103.55      9.37 o
  -1   8   3      196.72      189.13      6.94 o
   0   8   3      808.91      816.91     21.74 o
   1   8   3      408.22      410.95     13.75 o
   2   8   3      138.15      140.86      6.60 o
   3   8   3       23.27       26.55      3.34 o
   4   8   3      156.05      153.61      7.39 o
   5   8   3       42.92       45.29      5.55 o
   6   8   3      305.17      286.75     12.01 o
  -5   9   3      213.78      216.41      9.71 o
  -4   9   3      306.55      308.19     13.99 o
  -3   9   3       59.91       60.88      5.94 o
  -2   9   3      171.23      187.78     12.62 o
  -1   9   3      581.98      557.17     24.33 o
   0   9   3      433.70      450.66     21.39 o
   1   9   3      717.15      704.62     20.70 o
   2   9   3       10.49        5.92      5.92 o
   3   9   3       16.47       23.39      6.73 o
   4   9   3       56.53       51.82      9.20 o
   5   9   3      219.21      179.86      9.01 o
  -4  10   3     1557.65     1523.42     50.28 o
  -3  10   3       23.20       25.70      7.06 o
  -2  10   3     3696.13     3450.05    139.39 o
  -1  10   3        4.37        3.33      6.50 o
   0  10   3      100.67       84.71     11.16 o
   1  10   3      310.52      289.87     18.25 o
   2  10   3      488.29      497.66     34.69 o
   3  10   3      376.36      360.07     25.72 o
   4  10   3      955.05      902.25     35.04 o
  -2  11   3       50.45       81.60     18.13 o
  -1  11   3      992.47     1030.43     56.40 o
   0  11   3        5.29        3.80      7.64 o
   1  11   3      167.45      188.56     36.17 o
   2  11   3        0.75       -6.25     10.83 o
  -8   0   4       13.38       25.11      7.17 o
  -6   0   4        4.45        4.52      3.35 o
  -4   0   4       91.52      101.73      5.08 o
  -2   0   4        0.98       -2.02      1.01 o
   0   0   4       25.45       22.90      1.42 o
   2   0   4     1303.36     1333.41     19.00 o
   4   0   4      321.22      327.40      6.14 o
   6   0   4     1667.18     1647.94     27.93 o
   8   0   4       53.44       40.38      8.02 o
  -8   1   4      571.45      632.36     16.62 o
  -7   1   4      304.22      284.58      9.73 o
  -6   1   4     3137.09     3062.51     44.93 o
  -5   1   4        1.21        1.21      1.40 o
  -4   1   4     2940.72     2884.20     31.31 o
  -3   1   4     1259.94     1498.53     17.40 o
  -2   1   4      880.34      808.61     10.18 o
  -1   1   4      309.69      347.51      4.92 o
   0   1   4     3992.08     4081.74     36.48 o
   1   1   4      207.97      228.65      2.67 o
   2   1   4     2104.26     1953.87     19.58 o
   3   1   4     1801.05     1925.75     19.11 o
   4   1   4     2651.92     2750.12     25.33 o
   5   1   4       98.77       87.10      2.90 o
   6   1   4     1027.98     1025.33     14.24 o
   7   1   4      142.24      138.70      7.20 o
   8   1   4     1158.62     1202.28     30.73 o
  -8   2   4        0.21       -1.31      4.43 o
  -7   2   4     2274.02     2298.28     39.16 o
  -6   2   4      295.28      273.86      7.28 o
  -5   2   4     8460.60     8321.03     98.81 o
  -4   2   4       46.36       56.52      2.22 o
  -3   2   4     1703.18     1322.38     15.69 o
  -2   2   4      382.82      440.22      6.66 o
  -1   2   4     1001.35      902.61      9.86 o
   0   2   4    27251.78    27023.37    253.10 o
   1   2   4    47175.34    43300.87    527.47 o
   2   2   4       13.80       18.99      1.70 o
   3   2   4     9414.86     9340.13     87.99 o
   4   2   4      951.03      946.43     11.38 o
   5   2   4      319.89      299.47      5.65 o
   6   2   4      434.25      434.11      8.74 o
   7   2   4     1630.27     1641.90     29.91 o
   8   2   4        0.19        2.49      4.53 o
  -8   3   4       50.89       57.18      9.98 o
  -7   3   4      192.00      204.59      9.38 o
  -6   3   4     1366.66     1376.13     22.00 o
  -5   3   4      118.14      124.49      3.67 o
  -4   3   4     4980.58     4952.26     67.41 o
  -3   3   4     1880.64     2040.07     24.61 o
  -2   3   4     3151.88     3093.73     33.46 o
  -1   3   4      185.39      209.59      4.23 o
   0   3   4     6115.82     6203.31     54.20 o
   1   3   4      220.71      256.05      2.99 o
   2   3   4    13832.94    14782.71    130.11 o
   3   3   4     1047.77     1171.31     12.61 o
   4   3   4      592.10      553.95      7.16 o
   5   3   4       64.26       68.15      2.67 o
   6   3   4     1281.27     1280.88     19.79 o
   7   3   4      187.11      172.04      8.54 o
   8   3   4      614.57      569.80     21.00 o
  -8   4   4        1.34       -6.70      5.82 o
  -7   4   4        0.70       -9.24      4.62 o
  -6   4   4      136.69      128.03      6.94 o
  -5   4   4      262.49      237.44      6.83 o
  -4   4   4        0.15        0.47      1.43 o
  -3   4   4      319.22      317.06      5.79 o
  -2   4   4        0.12        1.25      0.66 o
  -1   4   4       63.12       56.58      2.11 o
   0   4   4       11.99        9.60      0.76 o
   1   4   4      965.38     1042.94     12.72 o
   2   4   4      372.43      375.47      4.85 o
   3   4   4       48.26       46.30      2.42 o
   4   4   4       75.80       80.64      3.55 o
   5   4   4       66.43       71.56      3.72 o
   6   4   4        1.75        1.13      2.72 o
   7   4   4        2.59        2.16      6.69 o
  -7   5   4       75.19       54.94      6.91 o
  -6   5   4        7.06        6.01      4.39 o
  -5   5   4       31.19       30.38      4.59 o
  -4   5   4     1758.16     1748.47     30.01 o
  -3   5   4       23.77       19.26      1.41 o
  -2   5   4      888.58      872.87     13.20 o
  -1   5   4      926.62     1054.98     10.17 o
   0   5   4     2021.07     2026.75     22.16 o
   1   5   4       34.67       31.74      1.78 o
   2   5   4     1932.24     1885.69     22.08 o
   3   5   4       19.22       18.11      1.64 o
   4   5   4     1455.39     1417.21     23.88 o
   5   5   4      215.68      223.01      8.21 o
   6   5   4      108.11       99.97      7.75 o
   7   5   4       83.94       86.68      7.95 o
  -7   6   4      981.19     1013.06     26.70 o
  -6   6   4       88.62       92.77      7.36 o
  -5   6   4     1563.59     1558.43     35.11 o
  -4   6   4     1462.73     1403.51     27.51 o
  -3   6   4     4780.28     4589.97     72.42 o
  -2   6   4      170.32      182.11      5.49 o
  -1   6   4     4128.47     4120.02     60.43 o
   0   6   4       43.35       52.39      2.49 o
   1   6   4      389.23      330.37      6.29 o
   2   6   4        0.37        0.46      1.67 o
   3   6   4     3415.57     3262.47     56.29 o
   4   6   4      939.31      894.05     22.87 o
   5   6   4     3580.30     3427.50     65.27 o
   6   6   4        1.27        3.52      4.26 o
   7   6   4      770.06      744.27     21.82 o
  -6   7   4     1917.81     1902.62     41.00 o
  -5   7   4      190.27      195.41      7.76 o
  -4   7   4      395.36      373.07      9.17 o
  -3   7   4       35.46       32.79      2.99 o
  -2   7   4     2659.67     2661.40     48.57 o
  -1   7   4       14.91       24.18      2.67 o
   0   7   4     2932.85     2961.84     49.04 o
   1   7   4      185.07      220.98      6.37 o
   2   7   4      805.56      756.25     16.09 o
   3   7   4       23.54       26.17      3.34 o
   4   7   4     1526.50     1520.53     31.61 o
   5   7   4      429.94      426.10     13.70 o
   6   7   4     1449.80     1355.81     31.57 o
  -6   8   4        2.23       -0.34      4.63 o
  -5   8   4      418.37      417.43     18.58 o
  -4   8   4        0.56        0.87      3.07 o
  -3   8   4       45.32       36.29      3.52 o
  -2   8   4       34.10       29.32      3.93 o
  -1   8   4      348.08      354.87      9.77 o
   0   8   4       56.86       57.47      4.82 o
   1   8   4      301.68      301.91     15.77 o
   2   8   4      100.61      104.71      5.85 o
   3   8   4       65.43       63.79      5.12 o
   4   8   4      236.14      233.54      9.11 o
   5   8   4      297.28      268.28     10.80 o
   6   8   4      220.13      194.67     13.24 o
  -5   9   4       63.07       54.57      5.80 o
  -4   9   4      493.25      502.79     20.72 o
  -3   9   4        4.35        4.96      3.80 o
  -2   9   4      326.46      356.11     22.71 o
  -1   9   4       81.77       68.98      9.48 o
   0   9   4      365.39      378.53     13.04 o
   1   9   4      363.06      367.91     13.63 o
   2   9   4        2.22        4.41      4.81 o
   3   9   4        3.04       -1.22      5.54 o
   4   9   4      607.28      616.27     16.16 o
   5   9   4      134.48      138.97      8.12 o
  -4  10   4       83.00       87.06     10.91 o
  -3  10   4     2899.34     3036.70     85.72 o
  -2  10   4      360.38      389.38     30.83 o
  -1  10   4     3238.71     3185.58    167.68 o
   0  10   4      954.05      890.28     34.48 o
   1  10   4      460.07      493.41     27.87 o
   2  10   4       26.17       25.31      7.00 o
   3  10   4      767.82      792.79     32.47 o
   4  10   4       18.59       19.14      8.24 o
  -2  11   4     2818.45     2726.64    117.05 o
  -1  11   4        6.71       10.59     11.88 o
   0  11   4     1252.87     1252.97     64.16 o
   1  11   4      298.24      267.73     26.51 o
   2  11   4      896.62      834.22     49.77 o
  -7   0   5      227.39      238.65     12.68 o
  -5   0   5      925.92      913.88     22.47 o
  -3   0   5     2485.62     2648.59     53.15 o
  -1   0   5     1492.50     1468.84     24.23 o
   1   0   5     1385.61     1395.36     20.77 o
   3   0   5     1702.76     1559.28     22.46 o
   5   0   5     6146.31     6206.81     84.13 o
   7   0   5       32.28       37.06     10.67 o
  -8   1   5       42.18       44.75      5.65 o
  -7   1   5      806.98      851.39     18.56 o
  -6   1   5      110.83       99.86      5.00 o
  -5   1   5     2726.69     2780.12     39.57 o
  -4   1   5        7.93        5.39      1.15 o
  -3   1   5     1193.80     1058.27     13.57 o
  -2   1   5     4422.58     4658.27     50.76 o
  -1   1   5     1240.35     1201.93     12.91 o
   0   1   5       61.02       52.18      1.57 o
   1   1   5      207.85      267.46      3.13 o
   2   1   5      648.21      608.38      6.97 o
   3   1   5     6085.55     6142.92     57.65 o
   4   1   5     2100.04     2199.90     21.42 o
   5   1   5     1833.86     1840.24     20.67 o
   6   1   5      908.86      918.15     12.79 o
   7   1   5      853.85      854.07     17.09 o
   8   1   5      917.27      954.66     23.15 o
  -8   2   5      328.74      354.14     12.98 o
  -7   2   5       60.22       69.83      5.66 o
  -6   2   5     1687.40     1824.84     26.89 o
  -5   2   5      930.97      988.87     15.83 o
  -4   2   5    12927.04    12719.04    140.77 o
  -3   2   5     2545.67     2906.72     31.17 o
  -2   2   5     1258.03     1058.04     12.93 o
  -1   2   5      930.54      982.52      9.73 o
   0   2   5     3606.56     3601.92     31.22 o
   1   2   5     1020.78     1166.84     10.86 o
   2   2   5    11458.89    11519.41    100.75 o
   3   2   5       31.49       56.50      1.87 o
   4   2   5     3274.76     3298.74     34.03 o
   5   2   5       42.38       38.19      2.36 o
   6   2   5      641.64      646.64     10.92 o
   7   2   5        0.32       -1.81      3.36 o
   8   2   5      597.00      607.87     17.48 o
  -8   3   5      108.43      121.08     13.07 o
  -7   3   5      505.99      517.19     14.95 o
  -6   3   5       19.23       20.30      2.74 o
  -5   3   5     1185.65     1190.98     16.75 o
  -4   3   5      871.22      900.44     13.25 o
  -3   3   5     4691.19     4832.47     57.42 o
  -2   3   5     5729.82     6172.74     68.52 o
  -1   3   5     3538.06     3561.26     34.86 o
   0   3   5        4.99       -0.27      0.67 o
   1   3   5    13470.44    14054.08    119.74 o
   2   3   5     1516.52     1689.80     16.19 o
   3   3   5     2628.96     2618.08     26.05 o
   4   3   5      144.13      134.68      3.04 o
   5   3   5       26.03       31.09      1.98 o
   6   3   5      312.51      295.06      7.21 o
   7   3   5      481.11      473.25     12.76 o
   8   3   5       76.16       77.46      8.60 o
  -8   4   5       11.59       -1.29      6.19 o
  -7   4   5       25.60       11.83      5.83 o
  -6   4   5        2.64        2.97      3.26 o
  -5   4   5      259.87      247.60      8.96 o
  -4   4   5      104.37      101.58      3.58 o
  -3   4   5     1288.81     1333.08     17.61 o
  -2   4   5      593.07      633.62      7.41 o
  -1   4   5      570.61      528.55      6.37 o
   0   4   5       93.88       76.71      1.52 o
   1   4   5     2469.67     2476.26     25.42 o
   2   4   5       14.97       32.38      1.43 o
   3   4   5     3718.28     3827.57     38.57 o
   4   4   5     1091.75     1218.94     14.93 o
   5   4   5      143.31      158.31      4.96 o
   6   4   5       38.31       33.33      3.87 o
   7   4   5     1099.15     1128.79     25.05 o
  -7   5   5        3.99        5.37      4.71 o
  -6   5   5     1025.01      920.11     23.51 o
  -5   5   5     1594.74     1481.29     47.26 o
  -4   5   5      785.75      747.05     17.31 o
  -3   5   5     2880.07     2972.33     52.61 o
  -2   5   5      798.02      857.71     13.34 o
  -1   5   5     2001.13     2121.89     23.78 o
   0   5   5     1332.32     1335.31     16.63 o
   1   5   5      442.26      385.98      7.36 o
   2   5   5      847.83      805.99      9.68 o
   3   5   5      424.23      428.79     10.21 o
   4   5   5     1494.88     1446.56     24.29 o
   5   5   5       62.43       69.34      5.17 o
   6   5   5      143.07      151.53      7.71 o
   7   5   5      159.21      164.45      8.93 o
  -7   6   5      635.46      593.70     18.92 o
  -6   6   5     2057.94     1975.43     42.20 o
  -5   6   5      612.93      581.56     17.40 o
  -4   6   5      835.59      819.23     15.96 o
  -3   6   5      871.63      915.73     17.26 o
  -2   6   5     2985.76     2918.21     42.73 o
  -1   6   5       77.46       85.70      3.31 o
   0   6   5     2795.38     2744.56     35.90 o
   1   6   5      685.39      726.93     10.43 o
   2   6   5     1682.20     1613.53     28.99 o
   3   6   5      184.52      194.69      6.64 o
   4   6   5     1580.49     1492.80     28.98 o
   5   6   5       51.22       49.20      5.38 o
   6   6   5      544.64      555.99     16.98 o
   7   6   5       49.15       61.49      7.32 o
  -6   7   5       58.94       48.51      6.26 o
  -5   7   5      794.79      782.54     17.35 o
  -4   7   5       38.31       32.54      3.61 o
  -3   7   5      556.64      521.32     11.04 o
  -2   7   5       10.84       12.87      2.20 o
  -1   7   5     1900.46     1769.20     34.90 o
   0   7   5       65.34       61.31      4.12 o
   1   7   5     1669.69     1578.02     25.68 o
   2   7   5      489.26      471.40     11.70 o
   3   7   5      463.94      464.79     12.22 o
   4   7   5      216.54      215.43      8.54 o
   5   7   5     1288.85     1192.55     27.31 o
   6   7   5      296.30      262.75     11.60 o
  -6   8   5      180.57      160.90      9.38 o
  -5   8   5      260.89      260.97     10.59 o
  -4   8   5      274.76      266.22      9.67 o
  -3   8   5      167.97      167.22      6.59 o
  -2   8   5      403.98      405.76     12.94 o
  -1   8   5      994.08      991.80     21.53 o
   0   8   5       30.69       36.17      4.46 o
   1   8   5     1022.39     1024.12     26.94 o
   2   8   5      185.02      205.26      6.38 o
   3   8   5      406.25      413.63     11.36 o
   4   8   5      352.84      314.48     10.73 o
   5   8   5      454.45      392.56     13.30 o
   6   8   5       33.70       49.74      6.48 o
  -5   9   5      123.22      139.88     10.52 o
  -4   9   5      254.12      256.72     12.48 o
  -3   9   5      144.16      127.74      7.87 o
  -2   9   5       24.20       30.08      6.00 o
  -1   9   5      181.57      188.03     11.56 o
   0   9   5      560.53      575.57     17.82 o
   1   9   5      895.34      885.37     24.85 o
   2   9   5      458.37      428.86     30.13 o
   3   9   5      161.24      152.49     12.02 o
   4   9   5      961.75      975.81     22.65 o
   5   9   5      171.36      174.92      9.06 o
  -4  10   5      229.38      254.44     16.75 o
  -3  10   5      144.44      141.46     11.64 o
  -2  10   5     2315.66     2283.14     98.92 o
  -1  10   5      491.42      481.62     33.50 o
   0  10   5     1155.95     1087.73     51.01 o
   1  10   5      176.13      166.77     31.52 o
   2  10   5      837.31      827.93     30.16 o
   3  10   5       72.46       44.38      8.55 o
   4  10   5      292.04      316.15     27.70 o
  -2  11   5       55.67       55.93     16.18 o
  -1  11   5     1191.16     1177.93     61.89 o
   0  11   5      184.55      182.18     16.23 o
   1  11   5     1051.74     1077.60     40.89 o
   2  11   5      120.61       85.18     18.04 o
  -8   0   6      394.42      423.55     18.64 o
  -6   0   6     3651.75     3507.81     67.30 o
  -4   0   6     4325.00     4178.24     62.39 o
  -2   0   6     2257.17     2196.23     33.98 o
   0   0   6     8795.93     8565.76    147.65 o
   2   0   6     1192.93     1107.53     30.70 o
   4   0   6     5377.97     5184.80     65.54 o
   6   0   6       23.90       29.00      3.39 o
   8   0   6      670.39      751.06     28.26 o
  -8   1   6      314.25      330.23     11.64 o
  -7   1   6      279.95      352.59     10.97 o
  -6   1   6      468.43      453.82      9.75 o
  -5   1   6     1259.68     1190.08     18.55 o
  -4   1   6      256.44      238.16      4.45 o
  -3   1   6     2712.22     2768.41     31.39 o
  -2   1   6     5619.35     6088.64     63.30 o
  -1   1   6     2463.64     2480.06     25.49 o
   0   1   6     2200.30     2222.42     19.98 o
   1   1   6      530.99      465.52      5.34 o
   2   1   6      164.77      143.16      2.52 o
   3   1   6     6730.91     6756.97     63.31 o
   4   1   6      181.61      178.00      3.29 o
   5   1   6     2330.85     2331.12     24.87 o
   6   1   6     1738.63     1771.97     21.65 o
   7   1   6      656.74      660.71     14.55 o
   8   1   6        1.95       -0.15      4.50 o
  -8   2   6       20.62       30.15      5.93 o
  -7   2   6      160.38      181.69      8.12 o
  -6   2   6       40.03       53.68      3.73 o
  -5   2   6     1766.03     1811.67     25.95 o
  -4   2   6       44.12       48.76      2.27 o
  -3   2   6     2777.08     2748.29     29.64 o
  -2   2   6      247.43      314.54      5.31 o
  -1   2   6     3361.91     3372.94     33.62 o
   0   2   6       52.90       58.52      1.18 o
   1   2   6     1471.88     1434.33     12.96 o
   2   2   6      288.93      337.38      4.27 o
   3   2   6     2380.48     2380.06     23.02 o
   4   2   6       67.07       70.85      2.62 o
   5   2   6      525.45      541.89      8.39 o
   6   2   6       81.80       90.64      3.88 o
   7   2   6       72.88       76.71      5.78 o
   8   2   6       13.40       11.05      4.93 o
  -8   3   6      483.25      497.26     21.57 o
  -7   3   6      268.78      291.92     10.99 o
  -6   3   6       71.05       64.95      3.66 o
  -5   3   6        3.96        6.14      3.03 o
  -4   3   6     1550.21     1490.04     20.30 o
  -3   3   6     1918.24     2046.54     25.68 o
  -2   3   6     5488.13     5835.07     56.82 o
  -1   3   6     1371.84     1382.99     14.57 o
   0   3   6       61.84      127.49      2.12 o
   1   3   6     7365.43     7646.49     70.56 o
   2   3   6     1738.66     1723.46     16.79 o
   3   3   6     1113.67     1028.16     11.41 o
   4   3   6      674.93      693.16      8.32 o
   5   3   6      277.88      298.39      5.28 o
   6   3   6      116.89      124.86      4.90 o
   7   3   6      152.16      168.33      7.65 o
   8   3   6      108.05      107.54      9.56 o
  -7   4   6        2.86       -4.07      4.73 o
  -6   4   6      321.02      342.44     10.95 o
  -5   4   6        4.17        2.44      2.30 o
  -4   4   6     2300.67     2269.01     28.08 o
  -3   4   6      635.91      658.91     11.34 o
  -2   4   6     2494.61     2414.69     25.82 o
  -1   4   6        7.27        8.04      1.29 o
   0   4   6      826.55      699.04      7.39 o
   1   4   6     2768.09     3313.84     38.86 o
   2   4   6    18218.46    18368.58    176.43 o
   3   4   6      977.21      979.36     13.34 o
   4   4   6     3465.37     3433.51     42.88 o
   5   4   6     1922.75     1886.73     24.67 o
   6   4   6     2622.51     2608.61     39.40 o
   7   4   6      311.19      322.99     13.39 o
  -7   5   6      230.34      215.56     11.10 o
  -6   5   6      724.30      669.19     18.98 o
  -5   5   6     1521.27     1413.05     30.98 o
  -4   5   6     1170.11     1139.34     28.47 o
  -3   5   6     2336.98     2308.89     27.26 o
  -2   5   6       51.27       63.94      2.47 o
  -1   5   6     4164.92     4417.22     63.47 o
   0   5   6      560.32      574.97      7.60 o
   1   5   6      777.27      680.90      7.97 o
   2   5   6     1262.47     1265.16     13.33 o
   3   5   6     1576.62     1543.80     18.73 o
   4   5   6       64.77       60.40      3.95 o
   5   5   6     1795.84     1758.65     37.26 o
   6   5   6      161.22      157.15      7.85 o
   7   5   6      571.18      564.88     16.27 o
  -7   6   6      687.01      659.60     20.17 o
  -6   6   6      146.69      148.99      8.82 o
  -5   6   6     1551.79     1506.91     47.37 o
  -4   6   6     1202.59     1178.61     22.93 o
  -3   6   6     1817.59     1739.22     29.86 o
  -2   6   6      412.35      413.66      7.63 o
  -1   6   6     1344.62     1352.06     24.12 o
   0   6   6      447.94      460.79      8.32 o
   1   6   6      433.35      413.19      7.40 o
   2   6   6      244.14      240.81      5.57 o
   3   6   6      853.59      815.78     17.20 o
   4   6   6      106.59      100.22      5.90 o
   5   6   6      278.58      270.02     10.66 o
   6   6   6       31.82       25.75      5.42 o
   7   6   6       72.09       72.77      7.91 o
  -6   7   6     1252.31     1213.45     25.37 o
  -5   7   6      106.02      102.75      5.94 o
  -4   7   6      480.19      464.75     11.37 o
  -3   7   6      641.18      617.21     12.71 o
  -2   7   6      164.46      158.86      4.65 o
  -1   7   6      419.99      391.83     10.59 o
   0   7   6     1635.29     1644.91     32.65 o
   1   7   6      687.65      657.53     12.91 o
   2   7   6     1044.01     1033.27     21.24 o
   3   7   6      123.49      144.61      8.13 o
   4   7   6      488.53      492.30     13.80 o
   5   7   6      684.36      628.29     17.43 o
   6   7   6       45.23       41.88      6.17 o
  -6   8   6      591.48      627.55     16.05 o
  -5   8   6       17.68       16.68      4.56 o
  -4   8   6      856.79      868.65     20.56 o
  -3   8   6     1349.41     1340.72     27.44 o
  -2   8   6     2928.03     2981.74     65.76 o
  -1   8   6      461.63      505.39     12.06 o
   0   8   6     2156.09     2208.04     42.89 o
   1   8   6       87.16       88.29      4.49 o
   2   8   6       22.43       20.58      3.39 o
   3   8   6       29.53       34.67      3.84 o
   4   8   6     1358.79     1331.58     28.78 o
   5   8   6      169.03      146.53      8.33 o
  -5   9   6      495.56      518.78     28.07 o
  -4   9   6      269.07      289.30     13.25 o
  -3   9   6      153.57      159.58     10.81 o
  -2   9   6      306.61      311.18     11.33 o
  -1   9   6     1208.52     1191.65     36.69 o
   0   9   6      182.63      186.57      9.43 o
   1   9   6     1837.97     1875.26     45.29 o
   2   9   6      396.03      384.67     17.71 o
   3   9   6      921.10      902.11     32.44 o
   4   9   6       37.37       37.26      4.87 o
   5   9   6      828.87      829.54     27.69 o
  -4  10   6        7.61       13.21      7.08 o
  -3  10   6      182.36      193.41     13.41 o
  -2  10   6      163.77      152.32     20.42 o
  -1  10   6       63.75       64.42     14.84 o
   0  10   6      347.07      342.38     19.92 o
   1  10   6     1102.11     1115.60     40.18 o
   2  10   6      225.49      220.04     14.34 o
   3  10   6      135.35      128.66     12.20 o
   4  10   6       80.61       75.51     11.35 o
  -2  11   6       59.62       42.04     15.27 o
  -1  11   6       54.04       45.00     15.32 o
   0  11   6      926.21      916.95     36.84 o
   1  11   6       32.33       22.54      9.30 o
   2  11   6       48.99       40.13     14.46 o
  -7   0   7     1186.12     1176.97     33.16 o
  -5   0   7     9258.66     9395.85    244.62 o
  -3   0   7    13430.63    12670.11    198.60 o
  -1   0   7      228.19      141.30      3.39 o
   1   0   7      767.98     1074.61     29.07 o
   3   0   7    13822.08    13544.50    177.59 o
   5   0   7     5036.67     4990.90     69.72 o
   7   0   7       33.33       35.58      5.86 o
  -8   1   7      326.37      369.99     16.24 o
  -7   1   7      322.22      372.62     11.35 o
  -6   1   7     1711.28     1668.90     25.18 o
  -5   1   7     1165.36     1081.14     19.34 o
  -4   1   7     3611.12     3546.99     39.54 o
  -3   1   7       58.43       56.29      2.09 o
  -2   1   7     8398.58     8579.60     95.30 o
  -1   1   7       72.73       75.96      2.08 o
   0   1   7     4612.26     4513.66     42.62 o
   1   1   7      250.94      266.54      3.54 o
   2   1   7     6215.75     6178.47     57.74 o
   3   1   7      403.04      520.02      6.43 o
   4   1   7     3439.46     3408.03     32.27 o
   5   1   7      310.72      320.88      5.78 o
   6   1   7      239.65      254.16      5.79 o
   7   1   7      282.60      267.70      8.63 o
   8   1   7      984.49     1002.39     24.04 o
  -8   2   7      243.13      258.82     13.75 o
  -7   2   7        5.63        6.45      3.46 o
  -6   2   7       49.79       62.67      4.90 o
  -5   2   7       55.05       53.81      3.30 o
  -4   2   7      290.03      285.17      5.94 o
  -3   2   7       21.67       33.80      1.62 o
  -2   2   7      938.78      972.46     12.46 o
  -1   2   7        0.93        0.74      0.88 o
   0   2   7      102.06       86.99      1.67 o
   1   2   7       40.01       41.18      1.34 o
   2   2   7       19.38       14.65      1.08 o
   3   2   7        0.34       -1.56      0.87 o
   4   2   7       57.70       59.04      2.42 o
   5   2   7        3.52        5.85      1.63 o
   6   2   7       40.92       42.66      3.13 o
   7   2   7       51.48       54.96      4.86 o
   8   2   7        3.16        1.30      4.29 o
  -8   3   7      399.58      419.34     18.61 o
  -7   3   7      328.24      334.72     12.19 o
  -6   3   7       29.31       29.52      2.84 o
  -5   3   7      262.66      275.33      6.35 o
  -4   3   7     1315.47     1283.42     19.19 o
  -3   3   7      737.14      782.17     10.92 o
  -2   3   7     3065.61     3035.26     29.76 o
  -1   3   7      106.58      101.02      2.46 o
   0   3   7      320.42      234.14      3.17 o
   1   3   7        2.74        5.68      1.16 o
   2   3   7      872.64      793.65      8.87 o
   3   3   7      505.50      551.95      6.93 o
   4   3   7     4131.98     4271.56     40.52 o
   5   3   7       42.81       45.96      2.34 o
   6   3   7      721.16      708.02     11.76 o
   7   3   7        2.48        3.66      3.56 o
  -7   4   7      448.12      469.35     18.53 o
  -6   4   7      331.14      347.60     11.08 o
  -5   4   7     1653.87     1696.34     28.84 o
  -4   4   7        5.29        5.78      1.70 o
  -3   4   7     6977.17     6851.54     72.56 o
  -2   4   7     2326.33     2486.44     25.59 o
  -1   4   7      662.62      524.11      6.79 o
   0   4   7      337.40      299.56      3.78 o
   1   4   7    20384.31    20415.47    188.72 o
   2   4   7     9613.40    10535.79     96.69 o
   3   4   7     7155.95     7183.53     70.92 o
   4   4   7     1079.00     1096.85     13.27 o
   5   4   7     3513.85     3469.80     39.98 o
   6   4   7     1010.13      982.70     18.27 o
   7   4   7     1277.67     1268.44     27.43 o
  -7   5   7       59.66       53.99      7.40 o
  -6   5   7     1563.60     1534.03     34.53 o
  -5   5   7      199.16      181.14      8.64 o
  -4   5   7     1401.57     1312.53     23.43 o
  -3   5   7       58.27       60.38      2.51 o
  -2   5   7      939.29      922.18     18.26 o
  -1   5   7       52.42       62.23      1.89 o
   0   5   7     3765.88     3818.32     39.68 o
   1   5   7     1357.54     1476.58     19.26 o
   2   5   7     3712.50     3725.38     36.09 o
   3   5   7      324.64      365.95      7.21 o
   4   5   7      767.70      762.56     15.04 o
   5   5   7      619.20      645.95     18.71 o
   6   5   7     1724.75     1767.83     33.89 o
   7   5   7        1.19        0.90      4.32 o
  -7   6   7       22.10       25.58      7.35 o
  -6   6   7      576.31      524.34     16.61 o
  -5   6   7      606.34      549.95     13.82 o
  -4   6   7      198.72      197.78      7.11 o
  -3   6   7      481.93      466.80      9.82 o
  -2   6   7      307.58      317.71      6.49 o
  -1   6   7      448.53      466.36      7.55 o
   0   6   7       82.33       89.25      3.04 o
   1   6   7      317.64      308.12      6.76 o
   2   6   7       89.22       92.42      3.46 o
   3   6   7      155.73      154.33      5.94 o
   4   6   7        0.03        0.81      2.99 o
   5   6   7       72.43       71.57      6.04 o
   6   6   7        4.23        0.72      4.27 o
   7   6   7      260.22      255.41     12.36 o
  -6   7   7      283.26      280.08     10.35 o
  -5   7   7      168.33      162.44      7.20 o
  -4   7   7      701.11      692.16     15.03 o
  -3   7   7      218.14      211.34      6.43 o
  -2   7   7      918.95      925.13     15.54 o
  -1   7   7      830.19      833.68     15.70 o
   0   7   7     1454.69     1517.34     24.33 o
   1   7   7       77.45       88.54      4.48 o
   2   7   7      230.28      240.04      7.52 o
   3   7   7      121.47      109.12      5.64 o
   4   7   7      466.97      439.18     12.88 o
   5   7   7        1.90        1.24      4.00 o
   6   7   7      223.99      211.06     10.41 o
  -5   8   7      376.64      402.87     11.41 o
  -4   8   7       94.36       86.78      6.01 o
  -3   8   7      458.78      457.19     12.17 o
  -2   8   7      309.77      346.56     13.77 o
  -1   8   7     7854.14     7791.63    139.82 o
   0   8   7        0.40        4.54      2.27 o
   1   8   7       72.89       88.35      4.79 o
   2   8   7       39.06       32.49      3.18 o
   3   8   7      756.12      766.75     17.90 o
   4   8   7      502.43      456.61     13.55 o
   5   8   7      320.69      300.60     11.62 o
  -5   9   7      508.68      511.38     19.78 o
  -4   9   7      873.52      859.70     25.81 o
  -3   9   7       30.09       29.33      6.35 o
  -2   9   7     1618.50     1654.23     39.40 o
  -1   9   7       53.92       65.24     10.29 o
   0   9   7     2562.17     2548.93     58.75 o
   1   9   7        6.12       10.30      5.66 o
   2   9   7     1485.39     1549.78     50.99 o
   3   9   7       89.72       70.97      9.35 o
   4   9   7      879.45      887.99     21.37 o
   5   9   7       32.63       28.41      5.43 o
  -4  10   7      264.48      281.58     17.61 o
  -3  10   7        2.15        9.19      6.13 o
  -2  10   7       26.33       35.12     13.65 o
  -1  10   7      208.52      225.71     23.62 o
   0  10   7       23.72       25.81      8.69 o
   1  10   7      348.32      350.91     14.48 o
   2  10   7       12.83       13.27      6.25 o
   3  10   7      185.77      181.33     14.77 o
  -2  11   7       16.09       18.94     13.17 o
  -1  11   7        1.10        5.06     12.12 o
   0  11   7      123.53      117.45     13.72 o
   1  11   7        4.86        7.89     11.43 o
  -8   0   8      594.25      587.91     22.47 o
  -6   0   8     1465.25     1370.67     30.57 o
  -4   0   8     5606.22     5587.52     90.40 o
  -2   0   8    11499.75    11324.93    154.46 o
   0   0   8     2556.99     2251.81     33.12 o
   2   0   8     7244.29     6978.79     99.12 o
   4   0   8     8830.57     8798.45    117.07 o
   6   0   8      145.01      168.99      7.51 o
   8   0   8     1028.18     1021.74     31.96 o
  -8   1   8      110.46      114.85      7.73 o
  -7   1   8      688.83      711.90     16.75 o
  -6   1   8      570.70      514.49     10.74 o
  -5   1   8     2571.36     2486.85     32.46 o
  -4   1   8       36.27       38.50      2.19 o
  -3   1   8     9689.53     9709.79    113.63 o
  -2   1   8     1267.20     1472.03     17.88 o
  -1   1   8     6629.19     6562.76     59.86 o
   0   1   8      568.49      548.94      6.15 o
   1   1   8     2397.61     2353.58     23.47 o
   2   1   8     3859.28     4165.41     39.50 o
   3   1   8     5007.38     5196.37     51.13 o
   4   1   8      112.44      104.61      2.58 o
   5   1   8      465.13      441.09      6.72 o
   6   1   8       11.29       10.97      2.51 o
   7   1   8     1017.34     1036.97     17.28 o
   8   1   8       64.30       71.04      6.57 o
  -8   2   8       11.67       12.16      5.21 o
  -7   2   8        4.64        5.43      3.90 o
  -6   2   8        2.66        1.25      2.53 o
  -5   2   8       21.74       23.83      2.64 o
  -4   2   8       14.31       12.41      1.55 o
  -3   2   8      201.72      201.63      3.89 o
  -2   2   8       72.88       79.60      1.78 o
  -1   2   8      628.54      650.69      7.41 o
   0   2   8        3.18        1.56      0.82 o
   1   2   8      311.05      287.38      3.87 o
   2   2   8      136.40      144.18      3.06 o
   3   2   8      748.01      730.31      8.39 o
   4   2   8      209.02      224.20      4.39 o
   5   2   8      579.05      607.46      8.78 o
   6   2   8      301.99      308.22      7.15 o
   7   2   8      263.43      266.19      9.48 o
   8   2   8       44.42       48.03      5.88 o
  -8   3   8        5.78       11.82      5.80 o
  -7   3   8      562.57      594.43     16.32 o
  -6   3   8      267.28      268.40      7.69 o
  -5   3   8      138.69      149.43      5.48 o
  -4   3   8      144.98      151.24      4.38 o
  -3   3   8     1298.91     1245.39     18.61 o
  -2   3   8      114.04      134.93      2.74 o
  -1   3   8     1924.70     1872.21     17.97 o
   0   3   8      174.79      197.33      2.98 o
   1   3   8      230.22      172.13      2.56 o
   2   3   8      266.14      319.92      4.53 o
   3   3   8     1520.80     1417.63     14.54 o
   4   3   8     1221.95     1310.89     14.63 o
   5   3   8     1182.19     1212.66     14.23 o
   6   3   8      626.31      632.24     11.02 o
   7   3   8      736.28      762.30     16.46 o
  -7   4   8        8.20        9.83      5.71 o
  -6   4   8      663.24      694.97     18.46 o
  -5   4   8      126.49      100.43      5.41 o
  -4   4   8    11419.71    11616.24    159.76 o
  -3   4   8      357.69      356.11      5.75 o
  -2   4   8     1463.15     1248.99     13.77 o
  -1   4   8     1351.29     1519.67     16.13 o
   0   4   8     5922.33     6005.33     56.62 o
   1   4   8     1949.90     2163.11     21.51 o
   2   4   8     4203.11     4204.66     41.11 o
   3   4   8      492.09      522.07      7.23 o
   4   4   8     3515.87     3516.29     36.58 o
   5   4   8      278.75      272.79      6.31 o
   6   4   8     2198.95     2196.69     37.09 o
   7   4   8        1.03        0.11      4.40 o
  -7   5   8      467.50      453.37     21.14 o
  -6   5   8       41.49       41.02      5.94 o
  -5   5   8     1945.67     1899.57     50.09 o
  -4   5   8       57.83       59.17      3.83 o
  -3   5   8     1108.82     1077.03     24.26 o
  -2   5   8      213.09      214.28      3.99 o
  -1   5   8      892.73      862.89     11.49 o
   0   5   8      433.24      422.62      5.88 o
   1   5   8     4343.39     4386.29     40.60 o
   2   5   8      582.48      720.17      8.83 o
   3   5   8     2420.69     2353.19     29.64 o
   4   5   8        7.62        4.51      2.04 o
   5   5   8     1094.69     1171.37     21.71 o
   6   5   8      733.11      749.15     18.11 o
   7   5   8      710.55      693.47     20.84 o
  -7   6   8        3.35       -3.87      4.77 o
  -6   6   8      105.21       95.10      7.69 o
  -5   6   8       27.43       28.71      4.21 o
  -4   6   8      210.65      183.05      6.29 o
  -3   6   8       59.11       58.12      3.45 o
  -2   6   8      282.41      279.92      6.46 o
  -1   6   8      281.15      286.74      5.78 o
   0   6   8      331.38      348.40      6.40 o
   1   6   8       55.20       50.02      2.24 o
   2   6   8      444.73      452.32      8.40 o
   3   6   8      565.77      596.03     12.45 o
   4   6   8       40.85       43.85      4.62 o
   5   6   8      275.27      250.84     10.12 o
   6   6   8      425.61      364.40     13.49 o
  -6   7   8       31.13       30.82      5.02 o
  -5   7   8      353.82      333.51     10.43 o
  -4   7   8       71.28       63.25      4.46 o
  -3   7   8     1509.43     1459.83     23.95 o
  -2   7   8      379.91      377.97      8.01 o
  -1   7   8     1210.41     1262.33     20.65 o
   0   7   8      131.97      136.66      4.57 o
   1   7   8      453.79      438.11      9.29 o
   2   7   8      170.33      155.37      5.71 o
   3   7   8      392.46      389.37     11.19 o
   4   7   8      175.45      168.91      7.88 o
   5   7   8      464.22      436.81     13.96 o
   6   7   8       66.86       65.00      6.93 o
  -5   8   8      550.62      566.64     14.08 o
  -4   8   8       27.99       25.43      3.54 o
  -3   8   8        6.21        5.11      3.00 o
  -2   8   8     6150.60     6135.53    129.59 o
  -1   8   8      830.74      838.48     21.83 o
   0   8   8     1026.57     1057.96     23.11 o
   1   8   8       87.74       85.99      3.97 o
   2   8   8      810.06      855.54     19.22 o
   3   8   8        9.43       13.77      3.49 o
   4   8   8     1513.06     1454.24     31.13 o
   5   8   8        4.82        7.43      4.48 o
  -5   9   8     1131.25     1167.57     35.93 o
  -4   9   8       12.40       15.14      5.51 o
  -3   9   8      382.26      410.03     14.92 o
  -2   9   8      110.94      103.28      6.82 o
  -1   9   8     1876.72     1926.74     44.39 o
   0   9   8       47.21       51.04      6.06 o
   1   9   8     3581.56     3581.05     79.98 o
   2   9   8      360.09      339.75     17.17 o
   3   9   8      754.70      706.36     27.83 o
   4   9   8      115.42      107.54      6.88 o
  -3  10   8        1.25        2.57      6.94 o
  -2  10   8      150.28      170.02     21.43 o
  -1  10   8        2.49       -3.05     10.16 o
   0  10   8      131.55      147.01     19.71 o
   1  10   8      283.43      271.03     12.81 o
   2  10   8      116.94      132.27     11.42 o
   3  10   8      105.26       90.71     11.28 o
  -1  11   8        7.36        2.62     10.93 o
   0  11   8        7.07       -1.29      7.59 o
   1  11   8       79.60       81.51     12.03 o
  -7   0   9      164.38      173.52     11.39 o
  -5   0   9      339.90      406.25     11.23 o
  -3   0   9    16684.83    16457.70    256.73 o
  -1   0   9    12114.80    11888.96    167.03 o
   1   0   9     1360.52     1308.78     20.34 o
   3   0   9     7456.44     7678.15    109.83 o
   5   0   9     1551.74     1540.55     24.17 o
   7   0   9      221.23      232.51     11.18 o
  -8   1   9      801.79      854.64     20.03 o
  -7   1   9      198.65      212.07      8.84 o
  -6   1   9      773.65      732.09     14.77 o
  -5   1   9      213.46      223.38      5.72 o
  -4   1   9      886.95      863.32     12.29 o
  -3   1   9     1374.93     1492.45     18.04 o
  -2   1   9     5196.38     5362.37     55.74 o
  -1   1   9     7268.57     7567.43     69.05 o
   0   1   9     1553.36     1445.34     14.63 o
   1   1   9      479.16      460.05      5.63 o
   2   1   9     4850.89     4988.91     48.75 o
   3   1   9     1544.23     1541.52     16.67 o
   4   1   9      712.37      676.40      8.19 o
   5   1   9      805.29      811.98     10.51 o
   6   1   9      211.68      217.99      6.05 o
   7   1   9       27.26       33.36      3.98 o
   8   1   9       41.69       43.65      6.01 o
  -8   2   9      218.62      245.14     11.19 o
  -7   2   9       13.13       12.26      4.16 o
  -6   2   9      261.26      267.40      8.11 o
  -5   2   9      272.26      246.05      5.88 o
  -4   2   9      940.59      924.12     13.35 o
  -3   2   9        1.71        3.54      1.07 o
  -2   2   9     5335.14     5442.57     54.38 o
  -1   2   9      385.00      394.89      5.14 o
   0   2   9      261.64      182.45      3.12 o
   1   2   9      170.89      211.46      3.23 o
   2   2   9     1363.89     1221.59     14.00 o
   3   2   9      369.83      379.07      5.47 o
   4   2   9     4258.39     4269.89     42.03 o
   5   2   9      217.81      247.46      5.16 o
   6   2   9     3026.75     3028.74     37.13 o
   7   2   9      646.09      672.39     13.76 o
  -7   3   9      191.35      212.06      9.66 o
  -6   3   9       24.40       38.42      3.16 o
  -5   3   9      343.03      338.95      8.53 o
  -4   3   9     1586.52     1555.77     20.63 o
  -3   3   9       54.80       40.45      2.37 o
  -2   3   9     2320.20     2377.17     23.87 o
  -1   3   9     3930.00     4087.54     36.75 o
   0   3   9      944.00      908.81      8.96 o
   1   3   9      344.83      280.56      3.86 o
   2   3   9      139.74      120.09      2.59 o
   3   3   9      886.35      832.91      9.78 o
   4   3   9     1165.82     1182.41     13.54 o
   5   3   9     1872.67     1903.04     22.17 o
   6   3   9      497.34      497.34      9.53 o
   7   3   9     1235.17     1211.22     22.37 o
  -7   4   9      702.92      698.29     23.77 o
  -6   4   9       55.00       45.58      6.01 o
  -5   4   9     3996.17     4052.78     81.94 o
  -4   4   9      528.58      566.79     10.56 o
  -3   4   9     1433.41     1395.97     16.50 o
  -2   4   9        6.91        8.08      1.54 o
  -1   4   9     1957.79     1924.04     18.62 o
   0   4   9      505.63      558.96      7.32 o
   1   4   9     1037.21      983.02     10.20 o
   2   4   9      163.24      166.89      3.43 o
   3   4   9     1110.58     1069.57     12.64 o
   4   4   9      458.60      460.95      8.46 o
   5   4   9     1323.81     1361.93     23.46 o
   6   4   9        1.83        3.98      2.69 o
   7   4   9      581.31      576.98     16.45 o
  -7   5   9      237.58      252.62     14.11 o
  -6   5   9     1594.15     1549.13     35.06 o
  -5   5   9      454.77      397.55     13.19 o
  -4   5   9      988.41      963.02     19.12 o
  -3   5   9        7.02        5.83      2.05 o
  -2   5   9     1176.94     1121.40     13.30 o
  -1   5   9      307.56      295.33      6.05 o
   0   5   9     1858.29     1850.75     18.09 o
   1   5   9     1166.82     1181.80     14.56 o
   2   5   9     2163.89     2098.54     24.42 o
   3   5   9      212.34      227.97      5.41 o
   4   5   9      699.51      774.79     12.41 o
   5   5   9      451.47      445.00     10.33 o
   6   5   9      582.91      545.53     14.91 o
   7   5   9      284.38      248.80     12.14 o
  -6   6   9      381.16      372.23     12.13 o
  -5   6   9       32.23       34.03      4.32 o
  -4   6   9      366.41      375.87     10.22 o
  -3   6   9      336.92      331.86      9.17 o
  -2   6   9     1324.88     1295.70     20.37 o
  -1   6   9     1091.07     1101.54     16.15 o
   0   6   9     2069.81     2099.30     27.00 o
   1   6   9      511.67      528.43      8.06 o
   2   6   9     2131.57     2227.78     31.87 o
   3   6   9     1328.86     1232.24     19.65 o
   4   6   9      652.03      673.77     14.32 o
   5   6   9      993.04      900.56     22.20 o
   6   6   9       63.47       53.03      6.55 o
  -6   7   9       45.22       47.60      5.55 o
  -5   7   9      830.71      754.95     17.37 o
  -4   7   9      867.85      838.67     17.61 o
  -3   7   9     1725.28     1714.56     27.75 o
  -2   7   9      426.59      427.03      8.99 o
  -1   7   9      554.57      573.90     10.45 o
   0   7   9      743.85      771.36     14.21 o
   1   7   9      706.29      683.71     13.04 o
   2   7   9      212.03      195.27      6.75 o
   3   7   9      647.97      675.81     23.50 o
   4   7   9       59.42       70.57      5.61 o
   5   7   9      464.07      462.29     14.55 o
   6   7   9        6.21        1.66      4.72 o
  -5   8   9       90.72      110.43      6.24 o
  -4   8   9      298.20      291.89      8.86 o
  -3   8   9     1371.47     1428.76     25.44 o
  -2   8   9      113.59      110.71      6.36 o
  -1   8   9     2236.55     2213.01     43.97 o
   0   8   9      244.66      261.89      9.28 o
   1   8   9     1424.72     1438.62     24.06 o
   2   8   9       18.43       18.67      3.23 o
   3   8   9     1181.49     1142.96     24.98 o
   4   8   9      130.17      119.76      7.04 o
   5   8   9      385.38      379.88     13.30 o
  -4   9   9     1159.78     1182.57     32.94 o
  -3   9   9      111.96      133.18      8.69 o
  -2   9   9      334.71      337.57     10.54 o
  -1   9   9       15.35       13.89      3.77 o
   0   9   9      699.18      700.30     21.49 o
   1   9   9      605.70      573.14     19.03 o
   2   9   9      837.92      811.57     29.81 o
   3   9   9       64.56       54.13      6.45 o
   4   9   9      537.13      567.81     16.05 o
  -3  10   9      145.50      146.61     13.70 o
  -2  10   9        5.73        9.59     11.07 o
  -1  10   9       15.95        3.87     10.26 o
   0  10   9      636.92      649.93     21.13 o
   1  10   9       87.57       91.09      8.31 o
   2  10   9      603.44      636.61     26.25 o
   3  10   9      807.49      786.23     31.41 o
  -1  11   9        8.70       16.56     12.69 o
   0  11   9        0.58        6.02      8.38 o
  -8   0  10     2892.42     3069.44     73.27 o
  -6   0  10      141.21      147.68      8.02 o
  -4   0  10      165.81      148.26      5.66 o
  -2   0  10     5603.46     5981.14     81.84 o
   0   0  10     3262.33     3238.53     47.31 o
   2   0  10     1302.03     1338.76     24.52 o
   4   0  10      777.52      782.49     13.65 o
   6   0  10      168.25      185.03      8.03 o
  -8   1  10      796.88      865.97     20.42 o
  -7   1  10      621.67      605.33     15.36 o
  -6   1  10      876.03      857.15     16.58 o
  -5   1  10       26.23       33.32      3.93 o
  -4   1  10       27.41       19.34      1.91 o
  -3   1  10      345.80      355.42      5.84 o
  -2   1  10     3737.80     3785.73     38.47 o
  -1   1  10     3793.95     4039.08     38.92 o
   0   1  10      851.94      730.35      8.13 o
   1   1  10       37.34       24.64      1.12 o
   2   1  10     1923.17     1878.90     19.50 o
   3   1  10        5.48        2.44      1.05 o
   4   1  10     4094.30     4155.91     41.95 o
   5   1  10      340.27      357.28      6.06 o
   6   1  10      285.58      289.67      7.54 o
   7   1  10      316.62      300.21      8.47 o
  -8   2  10      116.74      118.44      8.66 o
  -7   2  10      830.41      831.70     18.77 o
  -6   2  10      100.23       89.03      5.05 o
  -5   2  10     1279.59     1263.50     18.28 o
  -4   2  10      236.77      228.31      5.24 o
  -3   2  10     5962.92     5888.15     66.73 o
  -2   2  10       48.28       50.19      1.88 o
  -1   2  10     3704.02     3388.67     34.07 o
   0   2  10       12.60        4.02      0.82 o
   1   2  10     3497.19     3219.88     32.47 o
   2   2  10      489.51      444.13      5.83 o
   3   2  10     1860.45     1757.46     18.48 o
   4   2  10      235.70      236.08      4.75 o
   5   2  10     6520.58     6554.85     65.14 o
   6   2  10      722.72      725.77     12.27 o
   7   2  10      774.89      809.62     15.70 o
  -7   3  10      135.37      158.49      8.71 o
  -6   3  10      948.97     1041.37     24.95 o
  -5   3  10      722.16      695.52     15.68 o
  -4   3  10     1898.64     1825.50     25.82 o
  -3   3  10      437.67      423.37      6.20 o
  -2   3  10     4562.35     4629.19     46.67 o
  -1   3  10     1479.12     1508.60     15.05 o
   0   3  10     4062.79     4048.91     38.15 o
   1   3  10      330.34      323.00      4.36 o
   2   3  10      534.80      475.46      6.53 o
   3   3  10      485.94      485.63      6.61 o
   4   3  10     1410.37     1370.84     15.39 o
   5   3  10      115.94      118.93      3.87 o
   6   3  10     3084.69     3054.47     39.50 o
   7   3  10       34.45       33.42      4.84 o
  -7   4  10       12.12       21.79      6.44 o
  -6   4  10      896.70      921.05     22.85 o
  -5   4  10      337.42      312.41      9.30 o
  -4   4  10      551.80      539.96      8.89 o
  -3   4  10      412.00      431.60      8.64 o
  -2   4  10      698.58      678.50      8.88 o
  -1   4  10      406.20      430.02      5.19 o
   0   4  10      671.99      660.50      7.22 o
   1   4  10        0.63        2.54      0.82 o
   2   4  10      215.35      198.20      3.81 o
   3   4  10       22.26       25.37      1.86 o
   4   4  10      261.20      266.66      5.57 o
   5   4  10      105.56      110.64      4.27 o
   6   4  10      274.26      265.12      8.12 o
   7   4  10        8.77        9.37      4.87 o
  -7   5  10      507.34      521.99     17.76 o
  -6   5  10      583.95      579.07     18.67 o
  -5   5  10      751.45      719.40     27.27 o
  -4   5  10      258.43      251.31      7.52 o
  -3   5  10     1428.51     1386.63     20.40 o
  -2   5  10      897.41      870.35     11.78 o
  -1   5  10      962.10      983.74     11.36 o
   0   5  10     2401.03     2496.74     25.80 o
   1   5  10      509.25      501.41      6.73 o
   2   5  10     1807.23     1852.73     22.03 o
   3   5  10      579.65      623.52     10.21 o
   4   5  10      112.80      119.99      4.62 o
   5   5  10      125.30      115.51      5.03 o
   6   5  10      383.93      366.53     12.55 o
   7   5  10       21.80       25.24      6.29 o
  -6   6  10       71.88       70.33      6.15 o
  -5   6  10      512.15      526.91     14.09 o
  -4   6  10        0.37        0.84      2.30 o
  -3   6  10     2409.52     2361.72     35.23 o
  -2   6  10      372.98      389.35      8.31 o
  -1   6  10     4061.79     4074.34     53.33 o
   0   6  10     4134.97     4417.02     51.20 o
   1   6  10     1770.71     1846.68     25.17 o
   2   6  10     5974.97     5830.69     78.24 o
   3   6  10     3038.36     3142.85     44.36 o
   4   6  10        7.48        7.11      2.77 o
   5   6  10     1477.81     1445.69     32.19 o
   6   6  10       73.58       73.99      7.07 o
  -6   7  10      174.83      175.50      9.08 o
  -5   7  10      642.32      589.32     17.33 o
  -4   7  10      863.25      829.86     16.22 o
  -3   7  10      457.77      459.55     10.27 o
  -2   7  10     1077.41     1081.11     18.45 o
  -1   7  10      205.01      187.33      8.65 o
   0   7  10     2554.73     2559.28     39.65 o
   1   7  10        9.35        9.05      2.34 o
   2   7  10     2331.38     2319.90     40.01 o
   3   7  10      401.93      404.81     12.44 o
   4   7  10     1046.57     1017.06     23.58 o
   5   7  10       33.71       31.94      5.36 o
   6   7  10      416.26      439.45     15.74 o
  -5   8  10      319.25      318.29     10.45 o
  -4   8  10     1255.46     1253.80     24.12 o
  -3   8  10      261.60      287.98      8.13 o
  -2   8  10     1385.95     1405.81     23.66 o
  -1   8  10      356.42      358.29      9.21 o
   0   8  10      200.57      208.06      6.12 o
   1   8  10       91.17       96.46      4.35 o
   2   8  10      265.22      278.51      8.47 o
   3   8  10      257.62      253.23      9.23 o
   4   8  10      150.92      142.71      7.67 o
   5   8  10       58.83       63.73      6.56 o
  -4   9  10      322.31      314.38     15.65 o
  -3   9  10      144.94      143.02      9.22 o
  -2   9  10       40.19       46.78      6.07 o
  -1   9  10       47.28       40.37      4.78 o
   0   9  10        7.02        6.92      4.31 o
   1   9  10      543.05      500.19     17.75 o
   2   9  10       54.23       51.42      8.27 o
   3   9  10      290.46      290.12     10.11 o
   4   9  10      309.18      318.28     14.02 o
  -3  10  10       52.14       64.66      6.99 o
  -2  10  10      119.66       99.30     18.13 o
  -1  10  10      785.29      799.28     49.87 o
   0  10  10       13.29       21.33      5.55 o
   1  10  10     1471.74     1542.96     48.68 o
   2  10  10      852.18      829.36     56.02 o
   3  10  10      740.00      829.81     32.67 o
  -7   0  11      241.87      283.07     14.72 o
  -5   0  11       54.69       55.06      5.05 o
  -3   0  11       62.53       58.13      3.09 o
  -1   0  11       76.24       84.79      3.45 o
   1   0  11       47.00       49.68      2.66 o
   3   0  11       22.98       21.51      2.32 o
   5   0  11       22.97       23.18      3.08 o
   7   0  11       11.41        7.32      5.34 o
  -8   1  11       48.80       57.10      6.62 o
  -7   1  11      933.67      934.08     20.35 o
  -6   1  11      251.22      246.38      8.02 o
  -5   1  11        8.98        5.91      1.98 o
  -4   1  11       36.84       40.95      2.39 o
  -3   1  11     2588.52     2565.97     29.75 o
  -2   1  11       82.16      111.73      2.84 o
  -1   1  11     7798.11     7832.20     74.15 o
   0   1  11      907.79     1060.78     11.34 o
   1   1  11     1191.75     1102.42     12.64 o
   2   1  11       55.62       84.90      2.20 o
   3   1  11     4656.01     4746.33     45.54 o
   4   1  11       18.92       34.22      4.29 o
   5   1  11     1649.00     1642.44     18.75 o
   6   1  11      231.04      237.37      6.49 o
   7   1  11      356.47      406.12     10.00 o
  -7   2  11       53.15       62.33      5.97 o
  -6   2  11      578.00      560.01     12.60 o
  -5   2  11      321.45      286.30     10.59 o
  -4   2  11     6621.15     6713.89     80.30 o
  -3   2  11       53.41       68.94      2.88 o
  -2   2  11     9653.67     9365.77     93.91 o
  -1   2  11       37.21       35.54      1.98 o
   0   2  11     5097.61     4970.47     49.24 o
   1   2  11     1921.37     2084.91     21.83 o
   2   2  11      484.42      380.01      5.47 o
   3   2  11     1091.48     1152.73     12.98 o
   4   2  11     5143.61     5079.43     51.65 o
   5   2  11        7.61        8.06      1.91 o
   6   2  11     3691.69     3720.41     42.75 o
   7   2  11     1203.42     1195.24     22.03 o
  -7   3  11      764.97      785.10     21.80 o
  -6   3  11      100.82       99.52      6.68 o
  -5   3  11     4024.40     3869.89     85.97 o
  -4   3  11      539.86      533.08     14.60 o
  -3   3  11     2140.38     2135.96     24.07 o
  -2   3  11     1073.02     1134.46     13.49 o
  -1   3  11     2594.37     2446.92     24.79 o
   0   3  11      169.94      190.49      3.39 o
   1   3  11     3818.94     3766.67     35.28 o
   2   3  11       16.35       22.18      1.53 o
   3   3  11      807.24      733.67      9.07 o
   4   3  11      134.05      145.31      3.89 o
   5   3  11      692.07      715.77     10.91 o
   6   3  11      165.32      194.93      7.15 o
   7   3  11      968.61     1035.92     21.96 o
  -7   4  11      128.52      132.45     10.79 o
  -6   4  11        0.65        3.21      3.98 o
  -5   4  11       66.14       70.34      5.02 o
  -4   4  11      124.64      126.36      4.01 o
  -3   4  11       17.22       15.96      1.59 o
  -2   4  11       82.66       84.17      2.36 o
  -1   4  11       25.18       27.13      1.45 o
   0   4  11      189.26      190.76      3.32 o
   1   4  11       14.31       18.45      1.37 o
   2   4  11      244.61      252.50      4.50 o
   3   4  11      138.55      139.87      3.60 o
   4   4  11        6.63        6.95      1.87 o
   5   4  11        3.67        3.14      2.19 o
   6   4  11       48.09       43.69      4.89 o
   7   4  11      306.39      287.13     11.57 o
  -7   5  11      454.82      491.52     17.31 o
  -6   5  11       86.46       92.01      8.10 o
  -5   5  11      425.78      431.89     12.36 o
  -4   5  11        1.55       -0.81      2.26 o
  -3   5  11     1783.85     1771.55     25.34 o
  -2   5  11      533.03      574.24      9.13 o
  -1   5  11     1376.98     1450.36     15.31 o
   0   5  11      756.17      837.89     10.04 o
   1   5  11     1387.53     1419.47     16.55 o
   2   5  11       64.29       78.97      3.14 o
   3   5  11       47.48       45.90      2.92 o
   4   5  11      104.30       86.62      4.18 o
   5   5  11     1324.32     1344.70     20.99 o
   6   5  11       26.37       25.45      4.48 o
  -6   6  11     1249.64     1250.27     31.65 o
  -5   6  11        4.58        3.76      3.45 o
  -4   6  11      240.26      264.58      7.99 o
  -3   6  11     2322.63     2327.72     35.04 o
  -2   6  11     2212.63     2222.94     33.10 o
  -1   6  11     4117.75     4146.58     54.45 o
   0   6  11     4326.78     4125.97     52.56 o
   1   6  11       77.40       80.38      3.34 o
   2   6  11     4502.00     4637.77     63.10 o
   3   6  11     1196.35     1132.76     18.66 o
   4   6  11     2270.79     2270.73     33.98 o
   5   6  11       10.98        7.76      3.68 o
   6   6  11      433.16      444.16     18.62 o
  -6   7  11       98.94       92.02      6.99 o
  -5   7  11     1106.24     1135.69     23.62 o
  -4   7  11       34.46       31.66      3.73 o
  -3   7  11      833.01      813.52     15.52 o
  -2   7  11        0.17        5.48      2.04 o
  -1   7  11     1248.09     1263.60     20.74 o
   0   7  11      286.08      273.76      6.18 o
   1   7  11     2812.80     2748.33     39.72 o
   2   7  11       27.96       29.84      2.83 o
   3   7  11     4875.37     4700.80     71.25 o
   4   7  11        0.33       -0.18      3.37 o
   5   7  11      663.09      658.47     18.38 o
  -5   8  11       48.48       50.42      5.49 o
  -4   8  11      170.82      182.23      7.35 o
  -3   8  11      160.13      157.64      5.87 o
  -2   8  11      226.06      244.40      7.02 o
  -1   8  11       41.65       43.91      4.43 o
   0   8  11      137.96      144.47      5.37 o
   1   8  11        0.94       -4.37      2.20 o
   2   8  11      609.45      610.72     14.06 o
   3   8  11        0.08        6.21      3.27 o
   4   8  11       51.36       55.53      5.71 o
   5   8  11       57.57       62.30      7.83 o
  -4   9  11      107.76      102.80      9.09 o
  -3   9  11       67.26       66.25      7.05 o
  -2   9  11      240.62      247.53     11.23 o
  -1   9  11       95.28       89.79      8.61 o
   0   9  11        9.21       11.61      3.23 o
   1   9  11      472.97      470.76     17.24 o
   2   9  11        0.74        3.74      5.59 o
   3   9  11      314.55      359.31     11.72 o
   4   9  11        7.14       11.46      4.68 o
  -3  10  11      273.62      290.05     11.28 o
  -2  10  11      658.41      676.69     26.90 o
  -1  10  11      378.18      365.50     18.35 o
   0  10  11     1169.56     1171.52     65.85 o
   1  10  11      345.88      359.94     15.46 o
   2  10  11     1110.24     1196.56     41.18 o
  -6   0  12       20.38       24.71      5.80 o
  -4   0  12        1.25        1.37      2.09 o
  -2   0  12      553.33      553.09      9.57 o
   0   0  12      868.74      840.11     14.40 o
   2   0  12      547.86      527.55     10.31 o
   4   0  12      876.72      850.87     14.85 o
   6   0  12     1170.81     1186.88     24.91 o
  -7   1  12       79.92       85.85      6.61 o
  -6   1  12      479.13      506.46     11.95 o
  -5   1  12      289.39      257.49      6.96 o
  -4   1  12       95.79      102.22      4.02 o
  -3   1  12        2.29        2.92      1.35 o
  -2   1  12     5097.76     5231.77     50.49 o
  -1   1  12     1565.37     1727.93     17.81 o
   0   1  12     6462.21     6548.00     62.18 o
   1   1  12      396.51      419.91      5.99 o
   2   1  12     1564.99     1603.89     17.14 o
   3   1  12     1880.59     1946.72     20.08 o
   4   1  12      931.76      916.33     11.86 o
   5   1  12      243.67      240.15      4.98 o
   6   1  12      180.47      181.13      5.91 o
   7   1  12       68.82       72.15      5.29 o
  -7   2  12     1602.31     1605.47     32.95 o
  -6   2  12      122.50      118.91      5.85 o
  -5   2  12     1415.70     1371.72     21.18 o
  -4   2  12     1775.76     1669.76     24.17 o
  -3   2  12     3961.55     4014.37     42.33 o
  -2   2  12     2698.18     2833.95     28.24 o
  -1   2  12     6877.77     6624.26     67.92 o
   0   2  12        9.01        8.34      1.08 o
   1   2  12     6231.64     6163.50     66.14 o
   2   2  12        5.21        3.56      1.20 o
   3   2  12     1862.46     1854.42     19.61 o
   4   2  12      770.52      832.34     11.20 o
   5   2  12     1514.36     1561.31     18.26 o
   6   2  12       41.61       45.39      3.85 o
   7   2  12     1034.71     1069.35     20.57 o
  -7   3  12      116.55      117.62      8.71 o
  -6   3  12     1509.88     1532.70     43.89 o
  -5   3  12      165.27      167.94      8.51 o
  -4   3  12     3705.95     3620.57     48.39 o
  -3   3  12      437.22      457.26      7.42 o
  -2   3  12     2294.55     2191.86     24.29 o
  -1   3  12       10.99        7.46      1.24 o
   0   3  12     1410.47     1322.50     15.24 o
   1   3  12      930.81      920.75     10.79 o
   2   3  12     1902.29     1841.35     19.81 o
   3   3  12      489.11      472.38      6.67 o
   4   3  12     1165.74     1192.47     14.88 o
   5   3  12        6.10        7.70      2.14 o
   6   3  12      703.72      726.93     14.07 o
   7   3  12      123.44      133.94      8.56 o
  -7   4  12       19.24       19.54      6.72 o
  -6   4  12       37.02       39.91      6.03 o
  -5   4  12      132.70      129.23      8.01 o
  -4   4  12      176.18      176.25      4.97 o
  -3   4  12       87.20       89.12      2.81 o
  -2   4  12      809.43      803.77      9.63 o
  -1   4  12       44.43       50.02      2.27 o
   0   4  12     1037.20     1049.87     11.89 o
   1   4  12      642.15      691.34      8.42 o
   2   4  12     1029.92     1028.03     12.28 o
   3   4  12       62.47       73.41      2.91 o
   4   4  12       74.39       98.19      5.17 o
   5   4  12      129.24      130.43      4.69 o
   6   4  12     1194.32     1162.28     28.27 o
   7   4  12      102.02      120.90      8.21 o
  -7   5  12        0.24        2.40      4.45 o
  -6   5  12      322.15      336.52     16.13 o
  -5   5  12        1.40       -3.63      3.10 o
  -4   5  12      372.75      391.57     10.50 o
  -3   5  12      146.56      127.36      4.58 o
  -2   5  12      120.56      126.44      3.54 o
  -1   5  12      480.74      509.23      7.51 o
   0   5  12     2692.05     2710.32     28.06 o
   1   5  12       59.44       57.12      3.81 o
   2   5  12       12.54       13.82      2.03 o
   3   5  12       39.17       45.26      2.98 o
   4   5  12      532.47      537.69     10.57 o
   5   5  12      762.24      758.29     14.73 o
   6   5  12      563.38      545.40     17.02 o
  -6   6  12       97.17       90.73      7.06 o
  -5   6  12      577.00      621.78     15.92 o
  -4   6  12     1202.20     1173.05     21.34 o
  -3   6  12     2187.18     2239.50     33.98 o
  -2   6  12      159.20      154.84      4.57 o
  -1   6  12     3627.18     3504.64     48.34 o
   0   6  12      562.08      551.74     10.42 o
   1   6  12      861.68      830.32     13.18 o
   2   6  12       48.60       56.23      3.39 o
   3   6  12     1982.44     1979.88     29.76 o
   4   6  12        9.79       10.31      3.01 o
   5   6  12     1666.03     1676.55     39.42 o
   6   6  12       29.26       19.99      6.57 o
  -5   7  12       76.92       65.73      5.74 o
  -4   7  12     1559.15     1599.64     30.79 o
  -3   7  12       24.09       21.75      3.22 o
  -2   7  12     1258.12     1250.04     19.68 o
  -1   7  12      130.59      134.10      4.78 o
   0   7  12      207.89      219.67      5.70 o
   1   7  12      443.66      450.40      8.55 o
   2   7  12     4345.22     4298.14     60.41 o
   3   7  12       38.66       33.96      3.42 o
   4   7  12     1519.15     1499.66     29.14 o
   5   7  12       18.19       21.28      5.10 o
  -5   8  12       66.74       67.78      5.69 o
  -4   8  12      133.89      144.24      7.34 o
  -3   8  12      232.13      233.66      7.27 o
  -2   8  12       44.36       44.81      3.64 o
  -1   8  12        9.25        8.14      2.75 o
   0   8  12       30.54       36.77      3.32 o
   1   8  12      387.87      412.17      9.91 o
   2   8  12       65.65       73.08      4.94 o
   3   8  12       13.75       15.72      4.15 o
   4   8  12     1149.93     1095.49     33.12 o
  -4   9  12      471.39      456.57     21.43 o
  -3   9  12      557.23      563.65     16.28 o
  -2   9  12      768.26      778.59     23.29 o
  -1   9  12      219.02      220.72      9.26 o
   0   9  12      131.67      131.01      7.16 o
   1   9  12      453.90      473.33     12.83 o
   2   9  12       38.76       39.66      4.47 o
   3   9  12      101.25      110.62      6.87 o
  -2  10  12       84.67       85.49     10.22 o
  -1  10  12      977.10      993.89     35.15 o
   0  10  12        0.69        2.81      6.03 o
   1  10  12      949.23      978.28     29.12 o
   2  10  12        0.53        4.96      8.61 o
  -7   0  13      613.21      630.29     30.31 o
  -5   0  13      111.38      122.93     10.33 o
  -3   0  13     1300.87     1310.23     21.00 o
  -1   0  13     5893.75     5834.81     84.24 o
   1   0  13      400.90      304.51      6.98 o
   3   0  13     1192.00     1128.29     17.65 o
   5   0  13     6426.24     6437.95    103.72 o
   7   0  13     4642.15     4723.59     89.41 o
  -7   1  13     1157.09     1273.56     25.64 o
  -6   1  13      816.19      790.74     17.57 o
  -5   1  13      390.06      379.61      8.80 o
  -4   1  13       98.65       99.77      3.84 o
  -3   1  13      257.20      240.32      4.50 o
  -2   1  13      977.42      964.01     11.12 o
  -1   1  13     2876.78     2962.52     29.48 o
   0   1  13     3806.88     3954.80     38.36 o
   1   1  13      170.39      151.40      3.25 o
   2   1  13      639.46      632.58      8.46 o
   3   1  13     1640.37     1669.59     17.64 o
   4   1  13      609.52      586.31      8.60 o
   5   1  13      655.43      639.41      9.80 o
   6   1  13      913.56      939.36     15.10 o
   7   1  13        4.34        5.92      3.92 o
  -7   2  13      308.22      330.48     12.42 o
  -6   2  13      823.38      844.25     16.90 o
  -5   2  13      938.64      890.92     15.35 o
  -4   2  13     1813.58     1779.18     24.08 o
  -3   2  13      115.84      119.40      3.34 o
  -2   2  13     2454.34     2487.43     25.20 o
  -1   2  13     1407.61     1513.54     16.51 o
   0   2  13     4444.93     4473.25     46.62 o
   1   2  13        8.52       17.17      1.71 o
   2   2  13     1545.39     1547.57     17.75 o
   3   2  13      217.93      236.46      4.62 o
   4   2  13      892.74      891.42     11.92 o
   5   2  13      146.99      134.70      4.71 o
   6   2  13      589.31      581.34     11.47 o
   7   2  13       19.90       13.10      4.20 o
  -7   3  13      476.91      487.28     19.71 o
  -6   3  13      680.44      721.61     18.52 o
  -5   3  13     1504.26     1507.52     24.70 o
  -4   3  13      423.66      407.69      7.84 o
  -3   3  13      640.59      618.66      9.68 o
  -2   3  13     1096.49     1039.11     12.68 o
  -1   3  13     1573.96     1479.76     17.04 o
   0   3  13      758.70      747.98     10.07 o
   1   3  13     2484.45     2524.97     30.62 o
   2   3  13     1458.86     1464.54     15.84 o
   3   3  13     1511.39     1552.90     17.29 o
   4   3  13      829.25      910.92     12.21 o
   5   3  13       26.82       38.88      3.15 o
   6   3  13      613.82      611.33     20.41 o
   7   3  13      541.82      550.17     15.12 o
  -7   4  13      300.34      292.01     13.56 o
  -6   4  13       66.82       75.83      6.57 o
  -5   4  13      948.74      955.39     22.29 o
  -4   4  13       94.02       92.28      4.05 o
  -3   4  13     1394.35     1448.94     22.11 o
  -2   4  13        9.35       14.25      1.53 o
  -1   4  13     3510.57     3527.59     36.12 o
   0   4  13     2776.64     2956.17     30.49 o
   1   4  13     4761.04     4849.06     46.82 o
   2   4  13        0.37        0.83      1.39 o
   3   4  13       13.98       15.04      2.10 o
   4   4  13      141.68      131.72      4.42 o
   5   4  13     1323.37     1381.10     20.65 o
   6   4  13       19.33       10.41      4.59 o
  -6   5  13      371.53      386.78     19.21 o
  -5   5  13      248.29      250.84      9.44 o
  -4   5  13      759.68      736.16     15.21 o
  -3   5  13      300.81      281.42      6.93 o
  -2   5  13      632.75      604.27      9.58 o
  -1   5  13     1502.32     1540.27     19.77 o
   0   5  13     3012.50     2989.24     35.59 o
   1   5  13      219.08      225.78      4.94 o
   2   5  13      745.86      753.32     16.30 o
   3   5  13       14.14       11.55      2.96 o
   4   5  13      665.39      665.25     12.32 o
   5   5  13      108.05      129.04      6.68 o
   6   5  13      806.77      818.80     19.62 o
  -6   6  13     1106.42     1024.56     23.34 o
  -5   6  13        1.15        1.68      3.62 o
  -4   6  13      360.75      396.46     10.34 o
  -3   6  13      118.78      121.72      5.38 o
  -2   6  13     1112.70     1090.94     16.65 o
  -1   6  13        7.52       13.27      2.29 o
   0   6  13     1140.40     1120.13     17.83 o
   1   6  13        1.37        3.26      1.84 o
   2   6  13      755.27      751.50     13.50 o
   3   6  13       87.84       85.84      4.43 o
   4   6  13      383.58      389.53     11.49 o
   5   6  13       83.98       93.64      6.33 o
   6   6  13      443.99      426.34     27.09 o
  -5   7  13      494.28      514.64     14.20 o
  -4   7  13      577.99      562.36     12.98 o
  -3   7  13     2268.29     2191.19     35.11 o
  -2   7  13        2.14        2.81      2.19 o
  -1   7  13      150.79      177.15      5.40 o
   0   7  13       79.81       76.82      3.59 o
   1   7  13      408.17      428.86      8.46 o
   2   7  13     1435.79     1373.48     21.83 o
   3   7  13      279.79      258.26      7.44 o
   4   7  13       37.31       45.86      4.42 o
   5   7  13      548.88      561.89     19.43 o
  -5   8  13      300.39      297.29     15.51 o
  -4   8  13      204.21      194.01      7.37 o
  -3   8  13      237.15      249.00      7.13 o
  -2   8  13        1.65        4.96      3.05 o
  -1   8  13      168.39      171.83      6.72 o
   0   8  13       71.63       63.25      4.42 o
   1   8  13      407.21      422.99     10.25 o
   2   8  13      206.25      213.47      7.96 o
   3   8  13     5313.13     5235.63     86.34 o
   4   8  13        6.99       16.23      4.77 o
  -3   9  13      247.62      248.27     10.54 o
  -2   9  13      650.41      672.54     18.69 o
  -1   9  13       94.91      101.28      6.76 o
   0   9  13      369.93      368.65     12.21 o
   1   9  13       60.36       73.74      7.06 o
   2   9  13      559.00      603.99     14.62 o
   3   9  13       44.75       48.22      5.52 o
  -2  10  13     1041.13     1149.66     40.15 o
  -1  10  13      589.16      562.55     24.39 o
   0  10  13      650.07      668.34     26.97 o
   1  10  13       71.14       67.79      8.12 o
  -6   0  14     1536.38     1503.07     43.81 o
  -4   0  14      535.74      596.26     17.31 o
  -2   0  14     6610.46     6550.03     90.46 o
   0   0  14     4530.76     4112.08     60.36 o
   2   0  14     6620.30     6463.36     93.31 o
   4   0  14      388.74      361.93      9.20 o
   6   0  14     4029.81     4172.08     71.01 o
  -7   1  14      772.67      781.60     18.61 o
  -6   1  14      537.32      497.23     13.32 o
  -5   1  14     1033.50     1040.95     18.80 o
  -4   1  14      448.67      425.20      9.28 o
  -3   1  14      394.16      396.88      6.05 o
  -2   1  14      424.22      399.16      6.06 o
  -1   1  14     2262.63     2210.17     23.81 o
   0   1  14      692.41      756.82      8.90 o
   1   1  14     1728.97     1635.93     18.40 o
   2   1  14       11.74       13.72      1.59 o
   3   1  14      526.71      486.53      7.41 o
   4   1  14      270.63      279.71      5.81 o
   5   1  14     1101.72     1098.01     14.49 o
   6   1  14      364.60      373.56      8.66 o
   7   1  14     1540.66     1577.21     27.46 o
  -7   2  14      813.13      865.08     21.83 o
  -6   2  14        2.32       -1.62      4.35 o
  -5   2  14     1048.38     1033.48     20.51 o
  -4   2  14      230.32      222.49      5.49 o
  -3   2  14       18.13       14.71      1.67 o
  -2   2  14      157.46      165.63      3.47 o
  -1   2  14     1009.12      989.82     11.09 o
   0   2  14      291.97      330.78      5.59 o
   1   2  14      597.67      578.03      8.43 o
   2   2  14        4.75        4.83      1.26 o
   3   2  14       90.97       92.02      3.49 o
   4   2  14       84.66       79.64      3.41 o
   5   2  14      218.23      220.53      6.10 o
   6   2  14       13.90       14.18      3.58 o
   7   2  14       12.70       10.03      4.47 o
  -7   3  14      627.44      681.37     20.55 o
  -6   3  14      399.07      427.54     13.51 o
  -5   3  14      774.43      815.06     13.85 o
  -4   3  14      399.25      400.44      8.40 o
  -3   3  14      677.20      682.51     11.89 o
  -2   3  14     1035.69     1008.57     13.13 o
  -1   3  14     2331.43     2300.88     25.40 o
   0   3  14      791.29      813.50     10.46 o
   1   3  14     4785.08     4838.28     53.01 o
   2   3  14      587.75      614.31      8.13 o
   3   3  14     1019.10     1057.18     13.33 o
   4   3  14      353.37      353.31      6.96 o
   5   3  14      666.47      703.88     11.75 o
   6   3  14      155.35      144.09      7.61 o
  -7   4  14      193.19      160.09      9.48 o
  -6   4  14     1128.21     1092.30     24.43 o
  -5   4  14       65.02       79.04      5.39 o
  -4   4  14     1526.89     1614.12     34.02 o
  -3   4  14      720.12      701.10     10.00 o
  -2   4  14     1787.16     1866.05     20.29 o
  -1   4  14        2.70       10.85      1.54 o
   0   4  14     9209.16     9012.21     88.42 o
   1   4  14     1587.02     1610.51     18.70 o
   2   4  14      413.82      431.22      6.82 o
   3   4  14        1.68        1.15      1.67 o
   4   4  14     1098.49     1155.14     17.42 o
   5   4  14        4.90        7.40      2.97 o
   6   4  14     1931.22     1946.95     37.06 o
  -6   5  14       62.96       82.94      6.91 o
  -5   5  14     1376.76     1347.15     29.32 o
  -4   5  14      885.67      821.00     16.63 o
  -3   5  14     1580.54     1615.98     24.49 o
  -2   5  14      747.98      755.53     11.44 o
  -1   5  14     3355.36     3355.19     39.88 o
   0   5  14        1.35        3.30      1.67 o
   1   5  14     2148.92     2126.94     25.83 o
   2   5  14        0.25        2.08      1.87 o
   3   5  14     2203.49     2219.64     30.65 o
   4   5  14       75.64       70.84      4.57 o
   5   5  14     1089.36     1123.08     21.49 o
   6   5  14       28.42       24.69      5.96 o
  -6   6  14       16.21       20.62      5.07 o
  -5   6  14      159.39      173.36      9.23 o
  -4   6  14        1.60        0.32      2.93 o
  -3   6  14      577.52      545.81     12.16 o
  -2   6  14       16.90       17.64      2.48 o
  -1   6  14      426.38      437.24     10.59 o
   0   6  14      379.48      370.46      8.12 o
   1   6  14      178.09      180.07      5.18 o
   2   6  14      115.66      103.68      4.54 o
   3   6  14       19.47       24.43      3.30 o
   4   6  14        3.37        9.67      3.66 o
   5   6  14       15.86       15.93      4.48 o
  -5   7  14       44.31       53.49      6.77 o
  -4   7  14      517.19      507.86     12.33 o
  -3   7  14      661.45      627.51     12.51 o
  -2   7  14       32.55       39.17      3.52 o
  -1   7  14       30.08       23.75      2.79 o
   0   7  14        4.33        6.28      2.26 o
   1   7  14      448.11      449.23      8.89 o
   2   7  14       88.11       88.18      4.42 o
   3   7  14      140.13      147.13      6.11 o
   4   7  14      960.78      936.63     20.10 o
   5   7  14      253.57      258.87     14.14 o
  -4   8  14      796.69      839.96     17.24 o
  -3   8  14       19.17       30.89      4.59 o
  -2   8  14     2056.85     2075.60     33.21 o
  -1   8  14       81.62       63.79      4.69 o
   0   8  14       99.30      101.81      5.41 o
   1   8  14      598.94      619.17     13.36 o
   2   8  14     3372.87     3468.77     58.94 o
   3   8  14       97.46       66.04      5.52 o
   4   8  14     2539.92     2421.39     77.88 o
  -3   9  14      664.94      740.65     18.34 o
  -2   9  14       18.20        9.04      4.63 o
  -1   9  14      334.88      374.98     12.93 o
   0   9  14       33.60       42.97      5.27 o
   1   9  14      696.55      727.74     16.82 o
   2   9  14       19.44       13.90      6.06 o
   3   9  14     1587.44     1603.95     41.97 o
  -1  10  14      218.35      236.15     15.64 o
   0  10  14      160.15      184.55     35.65 o
   1  10  14       53.84       64.48      8.16 o
  -7   0  15     1888.58     2053.37     52.68 o
  -5   0  15      902.33      895.77     26.26 o
  -3   0  15    13261.85    13469.99    170.98 o
  -1   0  15     1824.57     1741.87     27.80 o
   1   0  15     8537.35     8590.29    122.96 o
   3   0  15      738.37      691.62     13.62 o
   5   0  15      532.16      546.67     14.47 o
   7   0  15     3180.31     3249.83     65.37 o
  -7   1  15       35.79       30.23      5.52 o
  -6   1  15     1360.46     1355.89     26.20 o
  -5   1  15      107.89       93.65      5.20 o
  -4   1  15     1058.89     1063.56     15.45 o
  -3   1  15       17.06       10.12      1.54 o
  -2   1  15      699.40      657.55      8.80 o
  -1   1  15      181.90      203.93      3.62 o
   0   1  15     2115.90     1953.28     21.15 o
   1   1  15       28.97       34.37      1.90 o
   2   1  15     2185.58     2084.42     23.16 o
   3   1  15       78.42       80.23      3.84 o
   4   1  15     1004.06     1000.86     13.76 o
   5   1  15       26.48       20.46      2.81 o
   6   1  15      334.38      375.06      9.37 o
   7   1  15       29.52       32.45      5.19 o
  -7   2  15       91.13       84.06      7.79 o
  -6   2  15      115.36      127.94      7.17 o
  -5   2  15       47.78       50.47      3.96 o
  -4   2  15        0.52        2.38      1.91 o
  -3   2  15        7.91        8.04      1.70 o
  -2   2  15        2.13        4.71      1.23 o
  -1   2  15       37.52       33.74      1.59 o
   0   2  15       56.83       58.14      2.65 o
   1   2  15      106.84      113.86      3.31 o
   2   2  15      114.94      113.88      3.43 o
   3   2  15       91.46       95.32      3.69 o
   4   2  15       55.85       57.50      3.20 o
   5   2  15        6.81        1.23      2.40 o
   6   2  15      222.82      220.04      7.57 o
  -7   3  15       47.64       50.91      7.25 o
  -6   3  15      689.87      739.76     18.50 o
  -5   3  15       91.59       92.63      5.23 o
  -4   3  15      390.04      417.72     12.11 o
  -3   3  15       65.45       81.12      3.35 o
  -2   3  15     1510.59     1542.38     19.66 o
  -1   3  15      279.96      276.07      5.14 o
   0   3  15     5312.23     5442.54     56.72 o
   1   3  15        2.54        7.67      1.78 o
   2   3  15     1069.33     1129.74     13.22 o
   3   3  15      477.41      476.11      8.06 o
   4   3  15     1351.25     1364.18     18.62 o
   5   3  15       46.36       44.68      3.75 o
   6   3  15      258.52      284.51     12.68 o
  -6   4  15       18.20        9.26      4.59 o
  -5   4  15     1478.01     1408.96     42.37 o
  -4   4  15       39.90       28.02      3.39 o
  -3   4  15       44.73       64.64      3.10 o
  -2   4  15     1287.98     1288.49     16.19 o
  -1   4  15     5013.50     4908.64     50.76 o
   0   4  15      823.37      815.98     10.39 o
   1   4  15     5147.16     5043.08     53.70 o
   2   4  15       41.95       46.06      2.56 o
   3   4  15     1846.75     1833.26     23.31 o
   4   4  15      106.94       99.38      4.45 o
   5   4  15     2411.27     2407.62     50.10 o
   6   4  15        9.78        9.87      4.88 o
  -6   5  15      754.54      774.56     28.27 o
  -5   5  15        1.69        3.26      3.83 o
  -4   5  15     2914.00     2865.36     45.29 o
  -3   5  15      118.36      111.50      4.73 o
  -2   5  15     2481.44     2442.22     31.95 o
  -1   5  15      110.76      100.55      4.54 o
   0   5  15     1260.99     1279.59     17.68 o
   1   5  15        0.76        1.20      1.68 o
   2   5  15     3069.66     3025.55     39.97 o
   3   5  15     1530.51     1478.62     23.60 o
   4   5  15     1641.84     1551.45     30.31 o
   5   5  15       20.43       14.88      3.93 o
   6   5  15      504.75      562.99     16.03 o
  -5   6  15      137.35      138.25      7.71 o
  -4   6  15        2.95        2.83      3.06 o
  -3   6  15      121.64      118.03      5.14 o
  -2   6  15        0.60        0.63      2.47 o
  -1   6  15       23.02       23.55      2.82 o
   0   6  15        5.61        7.98      2.24 o
   1   6  15      131.18      137.74      4.68 o
   2   6  15       30.73       33.84      3.22 o
   3   6  15       71.98       74.57      4.90 o
   4   6  15      105.67       97.16      6.21 o
   5   6  15      185.77      184.84      8.62 o
  -5   7  15       10.46        1.33      3.86 o
  -4   7  15      259.91      251.10      8.53 o
  -3   7  15        8.43       10.16      2.95 o
  -2   7  15       57.41       68.17      4.35 o
  -1   7  15       39.17       31.18      3.18 o
   0   7  15      488.42      474.76      9.87 o
   1   7  15       52.73       49.24      3.31 o
   2   7  15      147.52      161.78      5.87 o
   3   7  15      244.54      207.56      7.99 o
   4   7  15        3.96        8.15      3.93 o
   5   7  15      116.74      127.43      7.50 o
  -4   8  15      554.01      549.91     13.75 o
  -3   8  15     2025.36     2092.53     31.86 o
  -2   8  15      219.29      212.91      7.07 o
  -1   8  15      948.87      942.84     19.88 o
   0   8  15        6.89        8.52      3.05 o
   1   8  15     1063.09     1106.77     19.37 o
   2   8  15      157.52      152.86      7.15 o
   3   8  15     1828.72     1906.16     39.77 o
   4   8  15       27.68       36.06      5.92 o
  -3   9  15       29.97       22.99      5.73 o
  -2   9  15     1342.50     1442.34     33.10 o
  -1   9  15        2.00        2.87      4.12 o
   0   9  15      281.90      351.19     12.43 o
   1   9  15      242.81      252.96      8.22 o
   2   9  15      657.99      661.16     22.76 o
  -6   0  16     1497.36     1406.33     63.65 o
  -4   0  16     8417.41     8055.61    117.50 o
  -2   0  16      406.85      391.33      8.62 o
   0   0  16     1645.81     1459.99     24.00 o
   2   0  16     5137.47     5042.24     74.27 o
   4   0  16      361.98      363.12     10.89 o
   6   0  16      120.35      124.35     13.46 o
  -7   1  16      317.55      319.14     11.70 o
  -6   1  16      121.86      123.99      7.66 o
  -5   1  16     1367.10     1407.44     24.03 o
  -4   1  16     1272.65     1223.72     16.55 o
  -3   1  16     1314.24     1329.15     15.51 o
  -2   1  16       13.30       23.81      2.26 o
  -1   1  16     1977.35     1922.89     19.50 o
   0   1  16       83.84       79.19      2.79 o
   1   1  16     1552.41     1518.20     17.57 o
   2   1  16     1282.87     1239.90     15.61 o
   3   1  16     1683.20     1695.33     20.74 o
   4   1  16      821.03      811.56     11.90 o
   5   1  16      263.86      272.99      7.11 o
   6   1  16       73.72       84.75      5.23 o
  -7   2  16      102.98       95.34      8.11 o
  -6   2  16        6.61        7.88      3.55 o
  -5   2  16      323.66      344.36      8.36 o
  -4   2  16      175.94      175.55      4.87 o
  -3   2  16       56.77       58.21      2.85 o
  -2   2  16       84.73       92.59      3.02 o
  -1   2  16     1202.48     1204.53     13.86 o
   0   2  16       35.45       37.00      2.59 o
   1   2  16     2324.45     2288.88     26.81 o
   2   2  16     1030.08     1071.57     14.79 o
   3   2  16      521.48      550.11      9.40 o
   4   2  16       48.81       41.63      2.99 o
   5   2  16      237.98      253.17      7.08 o
   6   2  16       29.87       33.79      4.30 o
  -6   3  16      311.78      353.89     12.22 o
  -5   3  16      926.22      897.39     15.23 o
  -4   3  16       23.71       27.67      3.20 o
  -3   3  16       34.38       38.06      2.68 o
  -2   3  16      262.34      247.09      5.54 o
  -1   3  16     1002.54      982.74     13.11 o
   0   3  16     1279.92     1343.82     16.14 o
   1   3  16     2196.58     2200.41     25.42 o
   2   3  16      202.06      212.29      5.22 o
   3   3  16      906.53      924.39     13.01 o
   4   3  16      494.57      503.07      9.28 o
   5   3  16      161.25      160.81      7.91 o
   6   3  16      457.85      451.50     13.10 o
  -6   4  16     1331.04     1326.40     28.63 o
  -5   4  16      623.07      583.23     15.11 o
  -4   4  16      235.68      259.05      7.27 o
  -3   4  16       18.66       31.16      2.81 o
  -2   4  16     1474.70     1499.80     18.55 o
  -1   4  16      771.41      812.23     10.81 o
   0   4  16     5760.53     5732.26     58.95 o
   1   4  16      400.82      417.84      7.49 o
   2   4  16     2076.56     2078.16     25.72 o
   3   4  16      212.31      212.00      5.92 o
   4   4  16     2357.86     2360.29     31.61 o
   5   4  16       18.59       21.52      4.27 o
   6   4  16      758.54      743.69     19.13 o
  -6   5  16       60.21       58.51      6.46 o
  -5   5  16      785.03      753.53     18.53 o
  -4   5  16      153.20      145.39      6.56 o
  -3   5  16     3785.67     3614.68     51.29 o
  -2   5  16      354.01      324.12      7.46 o
  -1   5  16     1069.49     1109.32     16.96 o
   0   5  16      200.24      177.93      5.31 o
   1   5  16      111.75      123.28      4.81 o
   2   5  16      798.63      775.70     14.22 o
   3   5  16     2002.84     1907.67     29.36 o
   4   5  16      128.30      119.03      6.14 o
   5   5  16      631.79      654.05     16.07 o
  -5   6  16       62.74       45.72      5.61 o
  -4   6  16       77.49       65.71      5.06 o
  -3   6  16      547.26      538.04     11.57 o
  -2   6  16       49.07       45.92      3.91 o
  -1   6  16      390.32      391.59     12.27 o
   0   6  16       43.51       43.01      3.33 o
   1   6  16       55.28       64.16      4.12 o
   2   6  16       71.39       79.02      4.67 o
   3   6  16      559.70      550.09     13.75 o
   4   6  16      717.60      684.37     16.56 o
   5   6  16      600.48      620.87     18.24 o
  -5   7  16      139.03      142.23      8.55 o
  -4   7  16       11.83       12.44      3.77 o
  -3   7  16      277.47      283.53      8.14 o
  -2   7  16       58.56       58.88      4.71 o
  -1   7  16      242.77      239.30      6.87 o
   0   7  16     1147.68     1152.66     19.04 o
   1   7  16      451.21      455.83     10.70 o
   2   7  16      218.52      229.59      7.65 o
   3   7  16        1.94        0.03      3.33 o
   4   7  16       30.92       50.46      5.30 o
  -4   8  16     1235.25     1320.94     22.78 o
  -3   8  16       13.00       11.28      4.06 o
  -2   8  16     1606.72     1624.28     29.31 o
  -1   8  16       16.66       11.93      3.54 o
   0   8  16      591.05      630.56     13.97 o
   1   8  16        1.07        1.40      3.26 o
   2   8  16      282.08      315.85     11.46 o
   3   8  16        9.58        6.04      4.29 o
  -2   9  16       45.31       53.01      6.49 o
  -1   9  16      898.67      929.18     23.85 o
   0   9  16      249.83      264.51      9.21 o
   1   9  16     1103.68     1224.52     27.44 o
   2   9  16      170.61      183.62      9.03 o
  -7   0  17       25.32       24.49      7.85 o
  -5   0  17     2405.46     2335.15     47.83 o
  -3   0  17     2648.54     2532.20     44.01 o
  -1   0  17      280.24      275.19      7.32 o
   1   0  17      728.77      695.72     15.04 o
   3   0  17     1111.40     1117.21     21.96 o
   5   0  17      119.72      118.29      7.17 o
  -7   1  17        2.70        2.36      4.47 o
  -6   1  17      832.18      924.75     18.76 o
  -5   1  17      674.69      728.79     13.46 o
  -4   1  17     1050.50     1099.56     15.54 o
  -3   1  17      625.05      640.24      9.75 o
  -2   1  17      673.06      682.30      9.80 o
  -1   1  17     1795.76     1782.25     23.76 o
   0   1  17     1081.12     1050.00     12.75 o
   1   1  17     2169.53     2168.87     24.40 o
   2   1  17     1596.41     1568.71     20.09 o
   3   1  17     1007.76     1023.08     13.89 o
   4   1  17      701.00      718.57     11.66 o
   5   1  17      172.54      192.16      6.21 o
   6   1  17      196.33      196.27      8.03 o
  -6   2  17      956.17      959.69     18.02 o
  -5   2  17       14.17       12.38      3.26 o
  -4   2  17      500.80      523.27      9.11 o
  -3   2  17        0.18        2.28      1.66 o
  -2   2  17     1399.48     1484.79     17.01 o
  -1   2  17      118.92      108.03      2.76 o
   0   2  17     3705.46     3640.83     43.05 o
   1   2  17     2629.88     2634.88     33.12 o
   2   2  17     3496.76     3418.01     40.15 o
   3   2  17      436.78      422.54      8.40 o
   4   2  17       48.92       56.14      3.67 o
   5   2  17       63.24       53.90      4.35 o
   6   2  17     2194.78     2181.24     34.79 o
  -6   3  17      465.36      472.25     14.56 o
  -5   3  17     1248.36     1224.05     23.79 o
  -4   3  17      200.70      206.97      5.95 o
  -3   3  17        8.29        9.43      2.08 o
  -2   3  17       53.78       52.67      2.97 o
  -1   3  17      534.05      512.81      8.27 o
   0   3  17      453.43      470.43      8.11 o
   1   3  17     2255.24     2171.98     26.66 o
   2   3  17       42.12       43.63      2.86 o
   3   3  17      857.52      863.73     13.12 o
   4   3  17        1.22       -0.11      2.24 o
   5   3  17      974.38      939.72     18.31 o
   6   3  17      242.50      244.48      9.89 o
  -6   4  17      484.02      510.98     15.63 o
  -5   4  17     1155.44     1157.61     24.35 o
  -4   4  17       10.51        9.18      3.12 o
  -3   4  17      342.92      365.49      7.53 o
  -2   4  17      163.15      157.66      4.58 o
  -1   4  17     1511.14     1490.21     19.27 o
   0   4  17      548.75      532.47      8.89 o
   1   4  17     1094.63     1086.15     16.14 o
   2   4  17       80.73       88.69      3.70 o
   3   4  17      780.48      766.22     12.93 o
   4   4  17       15.07       13.19      3.04 o
   5   4  17      424.84      435.28     12.07 o
   6   4  17       76.19       82.18      7.35 o
  -6   5  17      328.34      354.44     12.86 o
  -5   5  17      224.78      207.36      9.34 o
  -4   5  17      259.90      241.48      7.84 o
  -3   5  17     1462.19     1324.22     22.09 o
  -2   5  17     1143.57     1109.31     17.39 o
  -1   5  17       27.98       34.47      3.01 o
   0   5  17       22.21       29.44      3.09 o
   1   5  17        5.28        4.66      2.37 o
   2   5  17      339.22      344.76      8.62 o
   3   5  17      355.21      349.07      9.15 o
   4   5  17      140.64      130.79      6.56 o
   5   5  17     1177.58     1153.51     22.58 o
  -5   6  17       15.02       11.17      4.42 o
  -4   6  17      909.56      861.30     16.72 o
  -3   6  17        8.09        5.56      2.93 o
  -2   6  17     1018.58     1007.24     18.91 o
  -1   6  17        1.03        1.86      2.43 o
   0   6  17      824.84      742.80     18.47 o
   1   6  17       60.25       57.80      4.22 o
   2   6  17     1664.72     1644.94     28.09 o
   3   6  17      877.37      901.10     19.59 o
   4   6  17     1486.17     1565.90     30.52 o
   5   6  17       37.06       33.26      5.42 o
  -4   7  17      128.00      137.13      6.35 o
  -3   7  17     1235.58     1231.53     22.78 o
  -2   7  17      134.35      128.45      5.90 o
  -1   7  17      902.54      912.66     17.41 o
   0   7  17      727.84      696.23     14.34 o
   1   7  17      952.23      956.53     18.21 o
   2   7  17       86.12       84.44      7.52 o
   3   7  17      808.72      846.71     18.81 o
   4   7  17        2.78       -0.46      3.94 o
  -3   8  17      124.12      143.72      6.62 o
  -2   8  17       16.82       12.85      3.37 o
  -1   8  17      341.11      371.90     14.52 o
   0   8  17      265.92      267.35      9.40 o
   1   8  17      662.85      627.10     18.05 o
   2   8  17       28.98       35.00      5.37 o
   3   8  17       75.52       80.40      6.93 o
  -2   9  17      899.24      957.11     24.95 o
  -1   9  17       48.45       48.24      5.54 o
   0   9  17      970.84      977.60     23.27 o
   1   9  17      527.42      556.81     15.96 o
  -6   0  18      137.54      148.10      9.72 o
  -4   0  18      644.19      655.09     16.38 o
  -2   0  18      116.61      113.17      5.25 o
   0   0  18      112.00      105.25      4.57 o
   2   0  18      114.19      121.83      5.65 o
   4   0  18       37.24       34.85      4.72 o
   6   0  18      107.97       97.54      8.69 o
  -6   1  18     1014.81     1044.55     18.12 o
  -5   1  18      131.47      152.40      5.78 o
  -4   1  18     1540.33     1537.93     21.30 o
  -3   1  18       14.31       14.08      3.69 o
  -2   1  18      853.17      896.32     12.21 o
  -1   1  18     1008.46     1047.18     13.52 o
   0   1  18     1337.54     1324.98     16.30 o
   1   1  18     1087.50     1176.87     15.86 o
   2   1  18     3126.67     3062.18     36.30 o
   3   1  18        0.92        0.82      1.79 o
   4   1  18      269.65      261.07      7.17 o
   5   1  18        3.03       -0.82      2.90 o
   6   1  18      101.97      111.78      6.71 o
  -6   2  18        0.61        5.39      3.63 o
  -5   2  18     1561.38     1574.50     23.58 o
  -4   2  18      411.63      387.95      8.35 o
  -3   2  18     1279.65     1373.74     18.68 o
  -2   2  18     2808.71     2755.09     30.71 o
  -1   2  18      776.82      774.98     11.12 o
   0   2  18      209.63      252.96      5.97 o
   1   2  18     8382.27     8050.06     94.04 o
   2   2  18        0.52       -0.34      1.83 o
   3   2  18     2069.66     2063.68     26.30 o
   4   2  18      206.23      221.92      6.29 o
   5   2  18      439.17      457.63     10.71 o
   6   2  18       80.52       72.57      5.89 o
  -6   3  18      580.12      550.64     16.92 o
  -5   3  18      194.75      206.16      8.36 o
  -4   3  18      826.13      876.99     13.35 o
  -3   3  18      106.93      113.89      4.33 o
  -2   3  18      870.65      885.70     12.74 o
  -1   3  18       87.41       87.97      3.61 o
   0   3  18     1719.04     1682.24     21.54 o
   1   3  18      116.64      108.40      3.88 o
   2   3  18      703.51      689.70     12.86 o
   3   3  18      469.47      440.18      9.07 o
   4   3  18     2442.74     2413.91     33.94 o
   5   3  18       56.29       52.71      5.02 o
   6   3  18      963.15      975.08     21.31 o
  -6   4  18      499.68      507.74     20.40 o
  -5   4  18      134.41      145.04      6.81 o
  -4   4  18      210.01      209.25      6.45 o
  -3   4  18       35.29       35.18      3.48 o
  -2   4  18      107.75      107.57      4.05 o
  -1   4  18       34.38       34.52      3.48 o
   0   4  18      149.36      149.65      4.73 o
   1   4  18       50.19       53.88      3.11 o
   2   4  18       68.38       66.94      3.69 o
   3   4  18       76.63       80.69      4.21 o
   4   4  18       20.35       17.50      3.92 o
   5   4  18       83.29       82.30      6.11 o
  -5   5  18       81.84       73.38      6.48 o
  -4   5  18      105.87       94.99      5.46 o
  -3   5  18      483.34      433.78     11.15 o
  -2   5  18      249.65      234.67      7.09 o
  -1   5  18        3.16        3.44      2.47 o
   0   5  18      454.17      434.17      9.70 o
   1   5  18      157.59      176.00      6.02 o
   2   5  18      885.19      873.77     15.89 o
   3   5  18       86.36       83.34      5.33 o
   4   5  18     1354.26     1318.54     28.76 o
   5   5  18        4.43        1.25      3.96 o
  -5   6  18      889.88      893.04     28.86 o
  -4   6  18      285.39      274.33      8.68 o
  -3   6  18     2390.18     2295.08     37.71 o
  -2   6  18       91.49       96.00      5.28 o
  -1   6  18     2618.93     2580.03     40.89 o
   0   6  18       37.84       45.83      5.14 o
   1   6  18      919.11      922.66     17.88 o
   2   6  18      194.01      191.18      7.30 o
   3   6  18     1268.73     1337.00     26.53 o
   4   6  18      258.29      265.04     10.17 o
  -4   7  18     1600.99     1585.57     26.67 o
  -3   7  18      227.34      220.74      8.13 o
  -2   7  18     2051.28     2051.50     33.92 o
  -1   7  18       66.22       63.59      4.89 o
   0   7  18     1115.12     1140.03     20.92 o
   1   7  18        1.33       -0.45      2.90 o
   2   7  18     1159.64     1199.41     24.03 o
   3   7  18       34.91       31.48      4.76 o
  -3   8  18      130.68      132.49      6.60 o
  -2   8  18       57.71       56.87      4.70 o
  -1   8  18       89.04      100.13      6.84 o
   0   8  18       27.92       22.65      4.63 o
   1   8  18      192.35      194.69      9.10 o
   2   8  18       68.44       66.75      7.73 o
   0   9  18       19.03       23.23     12.14 o
  -5   0  19        5.56        2.03      3.64 o
  -3   0  19       16.46       19.73      3.62 o
  -1   0  19      244.65      250.66      8.15 o
   1   0  19      160.92      161.31      6.38 o
   3   0  19     1100.28     1106.14     25.41 o
   5   0  19        6.12        1.49      4.42 o
  -6   1  19      161.46      150.97      6.67 o
  -5   1  19      993.90      997.06     16.23 o
  -4   1  19      118.08      126.35      5.58 o
  -3   1  19     1795.42     1819.92     25.21 o
  -2   1  19       50.00       40.69      2.86 o
  -1   1  19      136.19      143.27      4.02 o
   0   1  19       32.59       36.82      2.50 o
   1   1  19     1338.94     1312.74     17.51 o
   2   1  19        1.75        4.35      1.86 o
   3   1  19     1523.56     1512.28     20.34 o
   4   1  19      214.23      220.03      6.78 o
   5   1  19      775.50      784.27     15.49 o
   6   1  19        8.24        8.95      4.20 o
  -6   2  19      617.36      583.36     14.35 o
  -5   2  19        6.31       -0.90      2.81 o
  -4   2  19     3493.57     3470.46     42.23 o
  -3   2  19     1645.12     1622.04     21.58 o
  -2   2  19     2031.14     2128.38     25.92 o
  -1   2  19       10.87       13.64      1.70 o
   0   2  19     1180.97     1157.87     16.84 o
   1   2  19      264.14      298.54      6.75 o
   2   2  19     2820.62     2742.97     33.36 o
   3   2  19       11.21       28.08      6.88 o
   4   2  19     2215.98     2188.79     31.41 o
   5   2  19      263.36      262.48      8.86 o
  -6   3  19       57.55       48.65      5.75 o
  -5   3  19     1064.32     1030.95     19.98 o
  -4   3  19      164.55      145.09      5.09 o
  -3   3  19     1354.71     1381.24     19.16 o
  -2   3  19      456.34      446.16      8.67 o
  -1   3  19     2164.58     2084.13     27.50 o
   0   3  19       29.74       28.59      2.66 o
   1   3  19      321.04      334.64      6.99 o
   2   3  19       91.42       84.24      3.97 o
   3   3  19     2591.84     2545.55     31.70 o
   4   3  19      722.33      702.08     13.52 o
   5   3  19      581.33      587.15     13.69 o
  -5   4  19        1.31       -1.89      3.34 o
  -4   4  19       59.16       58.91      4.25 o
  -3   4  19       11.40        9.67      2.88 o
  -2   4  19      196.64      195.91      6.04 o
  -1   4  19       48.18       51.40      3.46 o
   0   4  19        4.15        2.35      2.14 o
   1   4  19        3.24        2.85      2.38 o
   2   4  19       65.73       67.18      3.84 o
   3   4  19       46.44       50.88      3.97 o
   4   4  19       18.28       13.85      4.13 o
   5   4  19      249.23      265.59      9.76 o
  -5   5  19      396.84      434.62     12.63 o
  -4   5  19       21.18       30.24      4.26 o
  -3   5  19      268.00      269.99      8.84 o
  -2   5  19       80.29       80.99      5.56 o
  -1   5  19      484.15      482.18     10.55 o
   0   5  19      125.46      134.92      5.47 o
   1   5  19     1113.70     1087.56     20.05 o
   2   5  19      311.04      304.10      8.42 o
   3   5  19      391.44      389.96     10.85 o
   4   5  19      289.69      280.42     10.03 o
  -4   6  19     1038.01     1115.17     20.55 o
  -3   6  19     1061.20     1080.77     24.48 o
  -2   6  19      691.61      711.36     17.35 o
  -1   6  19        0.29        0.98      2.82 o
   0   6  19     2296.50     2238.02     36.48 o
   1   6  19      310.07      282.68      9.19 o
   2   6  19     2377.03     2337.89     41.54 o
   3   6  19       12.09       15.16      4.21 o
   4   6  19      875.36      887.31     20.59 o
  -3   7  19     1456.50     1477.19     27.54 o
  -2   7  19        0.90       -4.15      3.20 o
  -1   7  19     1814.11     1879.50     34.32 o
   0   7  19        4.71        1.26      3.51 o
   1   7  19     1323.01     1388.12     26.76 o
   2   7  19      222.15      228.56     11.64 o
   3   7  19      296.16      300.79     10.63 o
  -2   8  19      198.72      203.81      8.27 o
  -1   8  19       78.13       74.26      6.46 o
   0   8  19       37.67       39.14      5.44 o
   1   8  19      173.35      169.14     11.05 o
   2   8  19      390.69      395.59     13.92 o
  -6   0  20      290.87      303.39     12.35 o
  -4   0  20      490.55      507.64     24.13 o
  -2   0  20      298.53      331.26      9.46 o
   0   0  20      706.03      703.04     15.64 o
   2   0  20     8162.78     7934.54    139.52 o
   4   0  20       16.04        8.60      4.57 o
  -6   1  20      161.20      149.83      6.49 o
  -5   1  20      447.56      486.35     11.01 o
  -4   1  20     1354.83     1426.71     22.81 o
  -3   1  20      669.06      665.32     12.90 o
  -2   1  20      240.09      241.92      5.95 o
  -1   1  20      523.89      539.56      9.06 o
   0   1  20     1212.55     1185.76     16.33 o
   1   1  20      535.09      536.89      9.15 o
   2   1  20     1026.71     1016.48     14.63 o
   3   1  20      817.37      829.97     14.05 o
   4   1  20      745.77      751.53     14.47 o
   5   1  20      689.97      693.64     15.19 o
  -6   2  20       34.63       27.68      4.87 o
  -5   2  20     1174.99     1162.98     19.16 o
  -4   2  20       13.95       15.40      3.53 o
  -3   2  20     3476.70     3510.98     42.16 o
  -2   2  20        0.82        2.82      1.83 o
  -1   2  20      815.59      771.33     12.77 o
   0   2  20       22.69       37.45      4.90 o
   1   2  20      560.13      536.32      9.88 o
   2   2  20       78.29       72.99      3.69 o
   3   2  20     2092.52     2050.36     31.95 o
   4   2  20       53.55       56.20      4.50 o
   5   2  20      673.44      679.76     15.28 o
  -5   3  20       71.89       71.65      6.63 o
  -4   3  20      595.82      599.59     13.38 o
  -3   3  20      371.42      329.59      7.98 o
  -2   3  20     3592.50     3468.39     47.55 o
  -1   3  20      572.21      546.45     10.12 o
   0   3  20      247.08      258.26      6.21 o
   1   3  20      169.59      159.34      5.11 o
   2   3  20       38.64       49.08      3.46 o
   3   3  20      462.08      455.26     10.15 o
   4   3  20      711.60      712.95     15.03 o
   5   3  20      240.92      242.89      9.62 o
  -5   4  20        9.27        9.70      4.19 o
  -4   4  20      194.16      193.04      6.97 o
  -3   4  20      377.03      348.49      9.45 o
  -2   4  20      445.74      424.77     10.01 o
  -1   4  20        2.04        4.33      2.43 o
   0   4  20      613.54      582.49     11.38 o
   1   4  20        4.51        6.46      2.60 o
   2   4  20      143.62      143.00      5.67 o
   3   4  20      155.17      158.63      6.43 o
   4   4  20     1124.78     1190.19     24.81 o
   5   4  20      707.30      716.81     16.94 o
  -5   5  20      326.63      332.89     11.44 o
  -4   5  20      743.90      737.71     15.52 o
  -3   5  20       21.44       15.25      4.11 o
  -2   5  20       16.10       17.59      3.90 o
  -1   5  20       81.92       87.18      4.81 o
   0   5  20      207.68      207.25      6.90 o
   1   5  20      749.67      745.71     14.47 o
   2   5  20      316.11      310.17     10.61 o
   3   5  20      224.14      223.62      8.28 o
   4   5  20       79.77       84.26      6.11 o
  -4   6  20       29.47       32.11      4.78 o
  -3   6  20      473.13      480.69     13.64 o
  -2   6  20      214.70      205.36      8.47 o
  -1   6  20      983.39     1033.16     19.90 o
   0   6  20      304.12      266.95      8.54 o
   1   6  20     1538.37     1551.03     27.40 o
   2   6  20      148.18      130.90      8.45 o
   3   6  20      579.94      570.62     17.39 o
  -3   7  20      112.46      117.56      7.10 o
  -2   7  20      860.72      925.42     20.33 o
  -1   7  20      334.50      357.55     11.04 o
   0   7  20     1059.47      995.22     20.80 o
   1   7  20      284.98      281.86     12.08 o
   2   7  20     1021.64     1067.30     31.82 o
  -1   8  20       43.65       39.38      5.72 o
   0   8  20      313.07      291.50     11.61 o
   1   8  20       98.41       97.33      8.95 o
  -5   0  21      750.18      686.73     20.51 o
  -3   0  21     1816.90     1852.70     39.09 o
  -1   0  21       23.49       21.67      4.41 o
   1   0  21     5117.55     5121.73     92.51 o
   3   0  21     1466.88     1499.23     32.78 o
   5   0  21      318.58      345.17     15.15 o
  -5   1  21      556.96      585.97     12.50 o
  -4   1  21      680.63      722.33     14.41 o
  -3   1  21      426.08      439.12     10.19 o
  -2   1  21      449.02      470.62      9.81 o
  -1   1  21      500.73      518.59      9.91 o
   0   1  21     1536.08     1527.95     20.27 o
   1   1  21      318.18      322.78      6.81 o
   2   1  21     2187.15     2120.27     30.13 o
   3   1  21      821.77      804.70     14.74 o
   4   1  21     1320.91     1322.91     21.65 o
   5   1  21      108.13       99.02      6.43 o
  -5   2  21       25.05       31.42      4.47 o
  -4   2  21     1091.43     1073.46     18.75 o
  -3   2  21      104.25      106.39      5.35 o
  -2   2  21     1554.14     1549.29     20.73 o
  -1   2  21      115.91      103.62      4.82 o
   0   2  21      297.20      300.16      7.99 o
   1   2  21       20.81       21.30      2.79 o
   2   2  21      226.56      223.85      6.44 o
   3   2  21       77.57       77.46      5.00 o
   4   2  21      224.11      224.92      7.47 o
   5   2  21       16.75       16.85      4.34 o
  -5   3  21      432.28      474.89     12.76 o
  -4   3  21       79.21       73.95      5.80 o
  -3   3  21      140.99      127.89      5.55 o
  -2   3  21     1839.60     1749.82     29.39 o
  -1   3  21      392.65      379.28      8.79 o
   0   3  21       50.09       54.36      3.59 o
   1   3  21       17.66       15.90      2.66 o
   2   3  21       51.69       54.95      3.70 o
   3   3  21      124.54      125.19      8.39 o
   4   3  21      349.36      379.09     10.60 o
   5   3  21      423.98      435.57     13.04 o
  -5   4  21      970.28     1055.14     22.47 o
  -4   4  21       48.38       43.03      5.07 o
  -3   4  21      848.77      807.04     17.31 o
  -2   4  21        6.85        5.57      3.55 o
  -1   4  21     2516.43     2452.26     39.30 o
   0   4  21      118.14      110.54      5.26 o
   1   4  21      873.19      822.11     15.04 o
   2   4  21       12.70       11.85      3.47 o
   3   4  21     2488.63     2500.05     40.71 o
   4   4  21      158.31      163.25      7.79 o
  -4   5  21     1118.76     1108.90     24.50 o
  -3   5  21        6.18        4.03      3.94 o
  -2   5  21      157.49      158.54      8.86 o
  -1   5  21        1.07        0.46      3.05 o
   0   5  21      554.44      578.97     12.44 o
   1   5  21      168.14      155.40      7.77 o
   2   5  21      700.10      724.78     15.76 o
   3   5  21        7.15        3.34      3.61 o
   4   5  21      289.80      296.77     11.23 o
  -3   6  21       33.50       32.04      5.01 o
  -2   6  21       11.74       15.76      4.18 o
  -1   6  21       10.98        9.71      3.71 o
   0   6  21      302.80      299.67      9.35 o
   1   6  21      125.18      121.10      6.72 o
   2   6  21      416.84      430.28     12.69 o
   3   6  21       72.43       75.52      8.43 o
  -2   7  21      522.44      563.53     14.92 o
  -1   7  21      675.97      643.01     15.90 o
   0   7  21      133.60      109.37      7.19 o
   1   7  21      414.63      397.38     11.91 o
   2   7  21      484.50      500.18     13.99 o
  -4   0  22     2542.34     2342.24     48.66 o
  -2   0  22       17.09       20.93      5.48 o
   0   0  22      187.54      186.36      8.62 o
   2   0  22     5190.80     5056.40     92.32 o
   4   0  22     2191.78     2238.09     46.55 o
  -5   1  22      716.58      715.45     15.16 o
  -4   1  22        3.78        9.49      3.39 o
  -3   1  22     1209.60     1213.47     20.13 o
  -2   1  22       36.43       38.96      3.83 o
  -1   1  22     1361.68     1331.25     20.88 o
   0   1  22        3.57       19.22      3.02 o
   1   1  22      884.24      872.52     15.12 o
   2   1  22     1221.16     1200.95     19.40 o
   3   1  22      866.81      835.65     15.36 o
   4   1  22      569.93      558.86     13.42 o
   5   1  22     1234.39     1259.53     25.96 o
  -5   2  22       69.72       81.88      6.11 o
  -4   2  22       14.87       12.54      3.57 o
  -3   2  22       68.11       66.06      4.71 o
  -2   2  22       28.05       31.16      3.68 o
  -1   2  22       37.16       34.92      3.32 o
   0   2  22        0.12       -2.34      2.15 o
   1   2  22       74.57       70.33      4.21 o
   2   2  22        1.96        4.37      2.98 o
   3   2  22       29.86       27.72      4.06 o
   4   2  22       25.26       21.44      4.03 o
  -5   3  22      467.95      522.70     13.31 o
  -4   3  22        2.08        3.41      3.67 o
  -3   3  22     1016.78      985.92     22.05 o
  -2   3  22        0.84       -1.35      2.55 o
  -1   3  22      159.05      153.14      8.98 o
   0   3  22      203.14      206.08      6.57 o
   1   3  22      433.57      403.36      8.82 o
   2   3  22        4.00       11.62      3.29 o
   3   3  22      674.54      692.32     14.74 o
   4   3  22        0.63        0.57      3.59 o
  -4   4  22     1063.02     1064.70     21.78 o
  -3   4  22      228.60      251.86      9.10 o
  -2   4  22     5903.23     5927.48     95.01 o
  -1   4  22       49.82       45.02      4.48 o
   0   4  22     1400.50     1352.70     24.42 o
   1   4  22        9.52        8.53      3.24 o
   2   4  22     1083.77     1046.99     20.51 o
   3   4  22        3.16       12.10      4.07 o
   4   4  22     1511.78     1557.68     28.74 o
  -4   5  22      120.80      113.13      7.66 o
  -3   5  22      631.22      628.85     18.42 o
  -2   5  22       23.03       29.39      4.71 o
  -1   5  22     1479.62     1508.23     27.17 o
   0   5  22       12.84       17.03      3.55 o
   1   5  22      729.68      733.02     15.82 o
   2   5  22       25.43       30.17      4.47 o
   3   5  22      760.67      794.27     19.22 o
  -3   6  22       48.31       47.59      5.66 o
  -2   6  22       55.28       58.35      5.68 o
  -1   6  22        0.22       -0.95      3.53 o
   0   6  22       46.27       44.14      5.10 o
   1   6  22        5.44        4.80      3.86 o
   2   6  22      117.57      123.86      7.22 o
  -1   7  22       97.62       96.71      6.48 o
   0   7  22       27.23       39.53      4.97 o
   1   7  22      320.57      316.74     10.79 o
  -5   0  23       69.34       41.22      7.03 o
  -3   0  23     2939.74     2873.73     57.24 o
  -1   0  23     1717.96     1733.22     36.63 o
   1   0  23      696.11      693.15     26.16 o
   3   0  23      612.34      615.23     18.08 o
  -5   1  23        5.97       -4.19      3.61 o
  -4   1  23      778.48      740.37     15.06 o
  -3   1  23        1.73        1.44      2.99 o
  -2   1  23     1425.21     1414.81     22.37 o
  -1   1  23     2153.09     2044.75     29.67 o
   0   1  23      718.86      707.52     13.33 o
   1   1  23       26.20       30.41      3.49 o
   2   1  23        9.39       12.50      3.23 o
   3   1  23       54.63       54.08      5.60 o
   4   1  23     1418.95     1372.35     26.92 o
  -5   2  23        2.31        5.88      4.37 o
  -4   2  23       46.60       55.25      5.24 o
  -3   2  23        4.69        6.98      3.23 o
  -2   2  23      189.68      178.09      6.58 o
  -1   2  23       25.98       21.65      3.42 o
   0   2  23      128.54      133.46      7.08 o
   1   2  23        0.51        3.00      2.67 o
   2   2  23      214.97      216.91      7.50 o
   3   2  23      356.56      348.39     10.05 o
   4   2  23      274.94      268.56      8.57 o
  -4   3  23      821.37      837.53     18.63 o
  -3   3  23      195.31      207.89      8.48 o
  -2   3  23     1044.34     1048.06     19.08 o
  -1   3  23        4.50        5.66      2.89 o
   0   3  23      545.11      547.75     11.33 o
   1   3  23      162.25      165.31      6.48 o
   2   3  23      195.22      187.09      7.03 o
   3   3  23      290.36      284.95     11.24 o
   4   3  23      616.21      617.53     14.44 o
  -4   4  23       79.65       74.29      6.25 o
  -3   4  23     3306.58     3283.48     60.30 o
  -2   4  23      170.13      159.83      7.95 o
  -1   4  23     1831.09     1872.50     32.08 o
   0   4  23      333.91      338.07     10.12 o
   1   4  23      418.37      442.90     11.81 o
   2   4  23       21.18       18.84      4.30 o
   3   4  23     1332.44     1366.54     25.75 o
  -3   5  23        0.24        3.17      4.06 o
  -2   5  23      840.04      835.27     19.81 o
  -1   5  23       73.25       95.27      9.74 o
   0   5  23     1312.34     1273.00     26.13 o
   1   5  23       81.86       78.09      6.13 o
   2   5  23     1611.60     1618.84     31.88 o
   3   5  23      129.67      144.43      9.39 o
  -2   6  23       10.21       11.09      4.31 o
  -1   6  23      227.71      240.74      9.70 o
   0   6  23      174.84      143.77      7.68 o
   1   6  23       32.54       26.84      4.77 o
   2   6  23      179.00      189.53     11.35 o
  -4   0  24      734.25      743.03     21.70 o
  -2   0  24     1816.40     1804.05     38.82 o
   0   0  24     1880.20     1772.58     37.63 o
   2   0  24       59.43       66.57      6.75 o
   4   0  24      506.30      508.90     17.10 o
  -4   1  24      152.25      158.71      7.10 o
  -3   1  24      233.18      226.97      7.85 o
  -2   1  24      481.15      463.30     10.88 o
  -1   1  24     1816.47     1730.26     26.25 o
   0   1  24      334.68      340.14      8.88 o
   1   1  24       28.09       26.03      3.59 o
   2   1  24       23.69       26.83      3.74 o
   3   1  24       39.89       51.61      4.68 o
   4   1  24      105.21      113.35      6.89 o
  -4   2  24       26.83       38.97      4.91 o
  -3   2  24      429.78      445.32     21.97 o
  -2   2  24       45.16       42.88      4.35 o
  -1   2  24      338.91      352.75      9.64 o
   0   2  24      125.10      134.16      5.78 o
   1   2  24      738.06      711.57     14.46 o
   2   2  24      376.31      376.35     10.14 o
   3   2  24     2121.23     2045.60     32.40 o
   4   2  24      231.89      237.10      8.28 o
  -4   3  24      398.79      427.49     12.79 o
  -3   3  24      387.66      398.37     11.75 o
  -2   3  24      398.63      411.68     11.27 o
  -1   3  24      177.05      187.43      6.72 o
   0   3  24      790.26      800.26     15.69 o
   1   3  24      504.40      483.59     12.80 o
   2   3  24      560.08      567.88     14.08 o
   3   3  24      675.31      669.69     14.98 o
  -3   4  24      228.75      213.33      9.00 o
  -2   4  24     1459.69     1443.00     28.98 o
  -1   4  24       14.47       13.49      3.98 o
   0   4  24      528.39      537.84     14.64 o
   1   4  24        1.84        2.82      3.58 o
   2   4  24      326.69      350.22     10.95 o
   3   4  24        6.94        2.93      4.01 o
  -2   5  24      148.06      161.69      8.48 o
  -1   5  24      818.64      873.07     20.47 o
   0   5  24      422.84      396.35     12.52 o
   1   5  24      560.34      489.12     14.15 o
   2   5  24      520.61      494.18     14.52 o
  -1   6  24      839.87      788.92     19.14 o
   0   6  24       46.90       54.27      5.77 o
  -3   0  25      200.28      191.23     10.70 o
  -1   0  25      969.48      954.10     24.23 o
   1   0  25      197.37      183.06      9.50 o
   3   0  25       15.65       17.87      5.66 o
  -4   1  25      229.00      259.92      8.96 o
  -3   1  25      219.84      214.71      7.84 o
  -2   1  25      167.87      160.46      6.66 o
  -1   1  25      780.88      767.77     15.37 o
   0   1  25        5.55       14.06      3.41 o
   1   1  25      637.60      632.19     12.79 o
   2   1  25       40.05       33.17      4.15 o
   3   1  25        8.09        9.45      3.87 o
  -3   2  25        6.89        7.09      3.72 o
  -2   2  25     2075.91     2076.69     32.88 o
  -1   2  25      951.97      900.99     17.90 o
   0   2  25      397.06      402.76     10.57 o
   1   2  25      368.95      341.35     11.72 o
   2   2  25     1617.78     1619.31     26.84 o
   3   2  25       65.88       91.28     11.94 o
  -3   3  25      509.83      540.59     14.33 o
  -2   3  25       46.51       50.14      6.85 o
  -1   3  25      470.59      497.32     19.63 o
   0   3  25        6.04        6.63      3.34 o
   1   3  25      877.66      876.74     16.94 o
   2   3  25      353.94      333.13     10.74 o
   3   3  25     1992.26     1947.86     34.37 o
  -2   4  25      123.93      140.74      9.21 o
  -1   4  25      266.37      268.87     10.39 o
   0   4  25       10.05        7.26      3.89 o
   1   4  25      108.72       99.57      8.62 o
   2   4  25       35.37       36.15      5.10 o
  -1   5  25      811.24      816.59     19.98 o
   0   5  25      433.84      379.62     12.57 o
   1   5  25       50.41       50.27      5.89 o
  -2   0  26        2.88        0.82      4.61 o
   0   0  26        0.25       11.68      4.96 o
   2   0  26       22.52       18.07      5.60 o
  -3   1  26        1.87       -0.12      3.61 o
  -2   1  26      628.84      632.71     13.60 o
  -1   1  26       86.05       99.24      5.65 o
   0   1  26     1952.40     1933.86     29.13 o
   1   1  26        4.79        7.70      3.41 o
   2   1  26       61.32       66.08      5.36 o
  -3   2  26     1544.70     1525.90     26.64 o
  -2   2  26      193.16      222.09      8.34 o
  -1   2  26     1197.86     1248.97     22.32 o
   0   2  26      127.92      128.84      6.44 o
   1   2  26     1088.15     1086.28     19.95 o
   2   2  26        2.53        1.84      3.50 o
  -2   3  26      676.19      680.94     16.22 o
  -1   3  26       62.14       59.52      5.61 o
   0   3  26      515.94      560.67     15.43 o
   1   3  26      100.95       89.42      7.87 o
   2   3  26      861.86      867.79     20.71 o
  -1   4  26       75.14       74.31      6.58 o
   0   4  26       30.31       28.62      4.83 o
   1   4  26       15.65       11.48      4.38 o
  -1   0  27      426.75      434.28     15.48 o
   1   0  27      135.82      148.05      9.56 o
  -2   1  27        4.54        9.18      3.73 o
  -1   1  27     1519.27     1469.61     23.97 o
   0   1  27      792.72      769.94     15.23 o
   1   1  27      306.28      289.33      9.22 o
   2   1  27        2.23       -2.12      3.62 o
  -2   2  27     1360.13     1379.15     24.68 o
  -1   2  27       21.64       25.44      5.14 o
   0   2  27     2090.80     2101.38     33.43 o
   1   2  27        6.75       12.71      3.89 o
  -1   3  27      358.39      394.67     13.23 o
   0   3  27      458.96      484.46     14.61 o
   0   0  28      840.01      881.34     24.03 o
  -1   1  28      467.46      488.00     12.66 o
   0   1  28      399.02      418.43     11.47 o
 
